# Supplementary material for: Planned missing data in early literacy interventions: A replication study with an additional gold standard
Source: PLoS One. 2021 Mar 29;16(3):e0249175. doi: 10.1371/journal.pone.0249175 (PMC8007029; doi:10.1371/journal.pone.0249175)
Supplement: S2 File — (CSV) [file pone.0249175.s002.csv]

conditie_HERSTELD	geslachtnum	opleiding_vader_R	opleiding_moeder_R	Age_R	sfga_dichotoom	Preterm_dichotoom2	cohort	Cito_cat	DRD4_tenminste1	schoolnummer	BoekLetters	MPA	dv_factor_alfabetische_kennis	dv_factor_woordbegrip	factor_ct_nm_woordbegrip_coI_coII	factor_ct_nm_alfabetische_kennis_coI_coII	factor_gs_nm_woordbegrip_coII	factor_gs_nm_alfabetische_kennis_coII	MPAxBoekLetters	SFGAxBoekLetters	PretermxBoekLetters	DRD4xBoekLetters	factor_gs_Total	factor_gs_Word_all	factor_gs_Word_pic	factor_gs_Word_range	factor_gs_Writing	CITOtest	consent
1	1	3	3	74	NA	NA	1	1	0	1	1	NA	0.562754933438587	0.896711913118805	NA	NA	NA	NA	NA	NA	NA	-0.699435181511888	NA	NA	NA	NA	NA	NA	FALSE
2	1	3	3	63	0	0	1	1	0	1	0	0	0.742458544931849	0.0651839650003774	NA	NA	NA	NA	0.720467054343767	0.578400824276161	0.39360280758219	0.757350196541534	NA	NA	NA	NA	NA	NA	TRUE
1	0	3	3	69	1	0	1	1	1	1	1	1	-0.129503558248127	0.195695172238951	NA	NA	NA	NA	1.38381154938067	1.72370879357198	-0.363503769355316	1.31768592231257	NA	NA	NA	NA	NA	NA	FALSE
2	0	3	5	73	NA	NA	1	1	0	1	0	NA	-0.505875706777004	0.28114734497572	NA	NA	NA	NA	NA	NA	NA	0.757350196541534	NA	NA	NA	NA	NA	NA	TRUE
1	1	2	2	68	NA	NA	1	0	0	2	1	NA	-1.40742394777048	-1.48736828011743	-0.988453336730299	-0.966455695547343	NA	NA	NA	NA	NA	-0.699435181511888	NA	NA	NA	NA	NA	NA	FALSE
2	1	3	3	61	NA	NA	1	1	0	2	0	NA	-0.146917036900391	-1.30453888840066	-0.232284601216365	-0.356201222610354	NA	NA	NA	NA	NA	0.757350196541534	NA	NA	NA	NA	NA	NA	TRUE
1	0	2	2	66	NA	NA	1	1	1	2	1	NA	0.184326596044317	-1.03729607797638	-0.326637766453705	0.739022122930891	NA	NA	NA	NA	NA	1.31768592231257	NA	NA	NA	NA	NA	NA	TRUE
2	0	3	2	66.7	0	0	1	1	0	2	0	0	-0.135326226395791	1.03340151990262	0.837007232586705	-0.0220184044547016	NA	NA	0.720467054343767	0.578400824276161	0.39360280758219	0.757350196541534	NA	NA	NA	NA	NA	-0.110242019239454	TRUE
1	0	2	2	67	1	1	1	1	0	3	1	1	0.945277801518435	-0.348537706873829	0.156967218387056	0.843356701278693	NA	NA	1.38381154938067	1.72370879357198	2.53298658328546	-0.699435181511888	NA	NA	NA	NA	NA	1.0370697761515	FALSE
2	0	5	6	60	0	0	1	1	1	3	0	0	0.51409315542662	-0.586025702914354	0.93607182499755	0.631451638446958	NA	NA	0.720467054343767	0.578400824276161	0.39360280758219	-1.42679367384164	NA	NA	NA	NA	NA	0.769823619292495	TRUE
2	1	5	3	64	NA	NA	1	0	0	4	0	NA	-1.30683511005086	0.801803809249986	0.29028701976138	-2.46698169157439	NA	NA	NA	NA	NA	0.757350196541534	NA	NA	NA	NA	NA	NA	TRUE
1	1	2	2	64	NA	NA	1	0	1	4	1	NA	-2.51240262473135	0.133386317801026	-0.490208808194551	-2.25061338830863	NA	NA	NA	NA	NA	1.31768592231257	NA	NA	NA	NA	NA	NA	TRUE
1	0	3	3	63	NA	NA	1	0	0	4	1	NA	-1.25189571386126	0.316215709517797	-0.854636082456088	-1.63464852350675	NA	NA	NA	NA	NA	-0.699435181511888	NA	NA	NA	NA	NA	NA	TRUE
2	1	3	3	67	NA	NA	1	1	0	4	0	NA	-1.16605938346776	1.20231505618136	1.41967680983831	-0.707741119331672	NA	NA	NA	NA	NA	0.757350196541534	NA	NA	NA	NA	NA	NA	FALSE
1	0	2	3	61	NA	NA	1	0	1	5	1	NA	-0.753517889257351	-0.440210275557728	-0.965974107537334	-0.376566154139689	NA	NA	NA	NA	NA	1.31768592231257	NA	NA	NA	NA	NA	NA	FALSE
2	0	3	3	63	NA	NA	1	0	1	5	0	NA	-0.827584718082505	0.332384779022762	0.156967218387056	-0.723043558958347	NA	NA	NA	NA	NA	-1.42679367384164	NA	NA	NA	NA	NA	NA	TRUE
1	1	9	3	65	0	1	1	0	1	6	1	1	0.524984348921628	-0.696294459812509	1.41967680983831	0.843356701278693	NA	NA	1.38381154938067	-0.534170173007984	2.53298658328546	1.31768592231257	NA	NA	NA	NA	NA	1.0370697761515	TRUE
2	1	3	3	64	0	0	1	1	0	6	0	0	-0.412860136380039	-0.0992086573938545	0.433489791563794	-0.516343313412485	NA	NA	0.720467054343767	0.578400824276161	0.39360280758219	0.757350196541534	NA	NA	NA	NA	NA	-0.199382325213692	FALSE
1	0	3	3	62	NA	NA	1	1	0	6	1	NA	-0.246984948674158	-0.466255805507426	0.834060949034132	0.247019613725422	NA	NA	NA	NA	NA	-0.699435181511888	NA	NA	NA	NA	NA	NA	FALSE
2	0	2	3	61	0	0	1	1	0	6	0	0	-0.39345644477826	-0.837588973284619	1.41967680983831	-0.356326378864713	NA	NA	0.720467054343767	0.578400824276161	0.39360280758219	0.757350196541534	NA	NA	NA	NA	NA	-0.28573196615125	TRUE
1	0	5	5	60	NA	NA	1	0	1	7	1	NA	-0.476937393536017	-0.138752726443725	0.746085259791204	-0.00149640547719056	NA	NA	NA	NA	NA	1.31768592231257	NA	NA	NA	NA	NA	NA	TRUE
2	0	5	3	62	NA	NA	1	1	0	7	0	NA	-0.946653163865166	0.649146548254817	0.746085259791204	-0.58810293470816	NA	NA	NA	NA	NA	0.757350196541534	NA	NA	NA	NA	NA	NA	TRUE
1	1	3	2	63	NA	NA	1	1	0	7	1	NA	0.0226701042970333	-0.515399444379244	-1.00022931650081	0.0502145846525888	NA	NA	NA	NA	NA	-0.699435181511888	NA	NA	NA	NA	NA	NA	TRUE
1	0	6	9	70	NA	NA	1	0	0	8	1	NA	1.24111262850198	-1.14261538111761	0.773892004602141	0.347076424976354	NA	NA	NA	NA	NA	-0.699435181511888	NA	NA	NA	NA	NA	NA	TRUE
2	0	6	6	64	0	0	1	1	0	8	0	0	-1.30959364927949	0.476769845297469	-0.516624331660052	-0.198897762307577	NA	NA	0.720467054343767	0.578400824276161	0.39360280758219	0.757350196541534	NA	NA	NA	NA	NA	-0.246568382173777	TRUE
1	1	2	2	60	NA	NA	1	NA	0	9	1	NA	-0.817646938850413	-0.609036606057861	0.191222427350534	-0.738988018516588	NA	NA	NA	NA	NA	-0.699435181511888	NA	NA	NA	NA	NA	NA	TRUE
2	1	3	6	66	NA	NA	1	1	1	9	0	NA	-1.03270756386775	-0.709546881157229	-2.59800437519553	-1.34484969895689	NA	NA	NA	NA	NA	-1.42679367384164	NA	NA	NA	NA	NA	NA	FALSE
1	0	5	5	65	0	0	1	NA	1	9	1	0	-0.719004308201966	-1.13400986286308	0.163415682539597	-2.11870083990631	NA	NA	-0.66537251489395	-0.534170173007984	-0.363503769355316	1.31768592231257	NA	NA	NA	NA	NA	NA	FALSE
2	0	2	3	78	0	0	1	1	0	9	0	0	0.395978123906875	0.56188869450017	0.350455964193371	0.266855751624839	NA	NA	0.720467054343767	0.578400824276161	0.39360280758219	0.757350196541534	NA	NA	NA	NA	NA	0.552466803898402	TRUE
1	0	6	6	69	NA	NA	1	1	0	10	1	NA	-0.402922357147947	-1.04063004247448	0.0689915291441274	0.349084621570088	NA	NA	NA	NA	NA	-0.699435181511888	NA	NA	NA	NA	NA	NA	TRUE
2	0	6	5	71	NA	NA	1	1	0	10	0	NA	-1.62776939815719	2.36343987853872	0.834060949034132	0.604474425759688	NA	NA	NA	NA	NA	0.757350196541534	NA	NA	NA	NA	NA	NA	TRUE
1	1	6	6	62	NA	NA	1	1	0	10	1	NA	1.04617222892846	0.452860106924887	-0.715333689009729	0.0576789845800651	NA	NA	NA	NA	NA	-0.699435181511888	NA	NA	NA	NA	NA	NA	TRUE
2	1	6	6	60	1	0	1	1	0	10	0	1	0.824404230770061	0.474342726588177	0.93607182499755	0.622983724015271	NA	NA	-1.49839467130391	-1.8664362732945	0.39360280758219	0.757350196541534	NA	NA	NA	NA	NA	0.861579829239699	TRUE
1	0	2	5	72	NA	NA	1	1	0	10	1	NA	-1.12635677535843	1.48067449637325	1.41967680983831	-0.628517526631583	NA	NA	NA	NA	NA	-0.699435181511888	NA	NA	NA	NA	NA	NA	TRUE
2	0	5	3	66	0	0	1	0	0	10	0	0	1.29136146187058	-0.638590512062883	0.0967982739550645	0.229011216707055	NA	NA	0.720467054343767	0.578400824276161	0.39360280758219	0.757350196541534	NA	NA	NA	NA	NA	0.327087515521697	TRUE
1	1	6	6	62	NA	NA	1	1	0	10	1	NA	-0.191270829285389	0.558554730002074	0.742583079191235	0.843356701278693	NA	NA	NA	NA	NA	-0.699435181511888	NA	NA	NA	NA	NA	NA	TRUE
1	0	6	6	66	NA	NA	1	1	1	10	1	NA	0.593280302036204	-0.501900905279071	0.251391371782525	0.643580937702953	NA	NA	NA	NA	NA	1.31768592231257	NA	NA	NA	NA	NA	NA	FALSE
2	0	NA	NA	66.7	NA	NA	1	NA	1	10	0	NA	NA	NA	NA	NA	NA	NA	NA	NA	NA	-1.42679367384164	NA	NA	NA	NA	NA	NA	TRUE
1	1	6	6	62	0	0	1	0	1	10	1	0	-0.968360444665604	-0.0681264679086161	-0.326637766453705	0.843356701278693	NA	NA	-0.66537251489395	-0.534170173007984	-0.363503769355316	1.31768592231257	NA	NA	NA	NA	NA	1.0370697761515	FALSE
2	1	6	5	65	NA	NA	1	1	0	10	0	NA	-0.294097280287785	1.07180384894279	0.746085259791204	0.651186645525798	NA	NA	NA	NA	NA	0.757350196541534	NA	NA	NA	NA	NA	NA	TRUE
1	0	3	3	67	NA	NA	1	1	1	10	1	NA	0.749689577372398	-1.0719891225825	0.350455964193371	0.643580937702953	NA	NA	NA	NA	NA	1.31768592231257	NA	NA	NA	NA	NA	NA	FALSE
2	1	6	5	72	NA	NA	1	1	1	10	0	NA	-0.575976784857292	0.592872454672233	0.350455964193371	0.340877260369972	NA	NA	NA	NA	NA	-1.42679367384164	NA	NA	NA	NA	NA	NA	TRUE
1	0	3	6	74	NA	NA	1	0	1	10	1	NA	-0.786928695710257	1.44189684739711	-0.516624331660052	-0.650560103927307	NA	NA	NA	NA	NA	1.31768592231257	NA	NA	NA	NA	NA	NA	TRUE
2	0	5	6	69	NA	NA	1	0	1	10	0	NA	-1.60061101481538	-0.527293717755148	-0.269020221651909	-0.474849077960418	NA	NA	NA	NA	NA	-1.42679367384164	NA	NA	NA	NA	NA	NA	FALSE
1	1	3	3	71	NA	NA	1	0	1	10	1	NA	-2.39351287001243	0.49587055562819	0.163415682539597	-1.81821777867475	NA	NA	NA	NA	NA	1.31768592231257	NA	NA	NA	NA	NA	NA	FALSE
2	1	6	5	68	NA	NA	1	0	1	10	0	NA	-1.21399823071764	1.10069381393963	0.834060949034132	-1.57869656753392	NA	NA	NA	NA	NA	-1.42679367384164	NA	NA	NA	NA	NA	NA	TRUE
1	0	5	6	65	NA	NA	1	0	1	10	1	NA	-2.44087626552574	-0.491648617983502	NA	NA	NA	NA	NA	NA	NA	1.31768592231257	NA	NA	NA	NA	NA	NA	TRUE
2	1	5	6	71	0	0	1	0	0	10	0	0	-1.57872504295119	-0.489266708650933	NA	NA	NA	NA	0.720467054343767	0.578400824276161	0.39360280758219	0.757350196541534	NA	NA	NA	NA	NA	NA	TRUE
1	0	NA	NA	66	NA	NA	1	1	0	10	1	NA	-1.86931265352365	0.35300254929914	0.262480274950443	-0.896865747162715	NA	NA	NA	NA	NA	-0.699435181511888	NA	NA	NA	NA	NA	NA	FALSE
2	0	5	6	73	NA	NA	1	1	0	10	0	NA	0.716278770919491	0.810118000372339	-1.00022931650081	0.557731290686355	NA	NA	NA	NA	NA	0.757350196541534	NA	NA	NA	NA	NA	NA	FALSE
1	1	5	3	66	NA	NA	1	1	0	10	1	NA	-1.50247512663398	-0.0509298679089484	0.93607182499755	-0.388522410658506	NA	NA	NA	NA	NA	-0.699435181511888	NA	NA	NA	NA	NA	NA	TRUE
2	1	6	5	61	NA	NA	1	0	0	10	0	NA	-0.694284690919577	-1.70875941976609	-0.99728303294824	0.843356701278693	NA	NA	NA	NA	NA	0.757350196541534	NA	NA	NA	NA	NA	NA	TRUE
1	0	5	5	66	0	0	1	1	0	11	1	0	0.802696949969622	-0.242930289575256	-0.425702358864551	0.548860385145829	NA	NA	-0.66537251489395	-0.534170173007984	-0.363503769355316	-0.699435181511888	NA	NA	NA	NA	NA	0.636200540862994	TRUE
2	0	3	3	70	NA	NA	1	1	0	11	0	NA	1.18323600202001	-0.30281523827872	0.353402247745944	0.843356701278693	NA	NA	NA	NA	NA	0.757350196541534	NA	NA	NA	NA	NA	NA	TRUE
1	1	3	3	63	0	0	1	1	1	11	1	0	0.638626887229454	-0.382001805691637	1.41967680983831	0.512642636773586	NA	NA	-0.66537251489395	-0.534170173007984	-0.363503769355316	1.31768592231257	NA	NA	NA	NA	NA	0.597036956885522	FALSE
2	1	5	3	67	NA	NA	1	1	1	11	0	NA	-0.377451330418881	0.962111827274203	0.746085259791204	0.641554249723373	NA	NA	NA	NA	NA	-1.42679367384164	NA	NA	NA	NA	NA	NA	TRUE
1	0	3	3	70	NA	NA	1	0	1	11	1	NA	-0.902351163917252	-1.34322933159818	-0.414613455696633	-0.937613935635704	NA	NA	NA	NA	NA	1.31768592231257	NA	NA	NA	NA	NA	NA	TRUE
2	0	3	3	61	NA	NA	1	0	1	11	0	NA	-0.623281991013457	-1.3186141627304	-1.49149201206765	-1.07521612156892	NA	NA	NA	NA	NA	-1.42679367384164	NA	NA	NA	NA	NA	NA	TRUE
1	1	6	5	64	NA	NA	1	0	0	11	1	NA	-0.194625400649442	-1.95612387625135	0.262480274950443	-0.343563549562769	NA	NA	NA	NA	NA	-0.699435181511888	NA	NA	NA	NA	NA	NA	TRUE
2	1	3	3	67	NA	NA	1	1	1	11	0	NA	-0.693458175283323	-0.0690785230741429	-0.12971782820555	-0.294733392896882	NA	NA	NA	NA	NA	-1.42679367384164	NA	NA	NA	NA	NA	NA	TRUE
1	0	3	4	73	0	0	1	1	0	12	1	0	0.583687491039855	0.103586294040551	1.41967680983831	0.526898696138823	NA	NA	-0.66537251489395	-0.534170173007984	-0.363503769355316	-0.699435181511888	NA	NA	NA	NA	NA	0.727956750810199	FALSE
2	0	3	3	66	0	0	1	0	0	12	0	0	-2.11873749925681	1.30344676897214	1.41967680983831	-0.20726300395171	NA	NA	0.720467054343767	0.578400824276161	0.39360280758219	0.757350196541534	NA	NA	NA	NA	NA	-0.246568382173777	FALSE
1	1	5	2	73	NA	NA	1	1	1	12	1	NA	0.561980210239417	-0.613686722122882	-2.59800437519553	0.300443908782874	NA	NA	NA	NA	NA	1.31768592231257	NA	NA	NA	NA	NA	NA	FALSE
1	0	1	3	63	NA	NA	1	0	0	13	1	NA	-2.0658542919326	-1.201601494592	-1.36462067484587	-3.27138744618721	NA	NA	NA	NA	NA	-0.699435181511888	NA	NA	NA	NA	NA	NA	TRUE
2	0	6	6	65	NA	NA	1	0	1	13	0	NA	0.184199697417656	-0.228767809466901	0.251391371782525	-0.426731565742969	NA	NA	NA	NA	NA	-1.42679367384164	NA	NA	NA	NA	NA	NA	FALSE
1	1	6	6	65	NA	NA	1	1	1	13	1	NA	-1.195824212345	-0.0174657690911409	-0.232213613058235	-0.756916934054335	NA	NA	NA	NA	NA	1.31768592231257	NA	NA	NA	NA	NA	NA	FALSE
2	1	3	3	72	NA	NA	1	0	0	13	0	NA	-2.18948640190961	-0.703755025082511	0.353402247745944	-1.82226089745477	NA	NA	NA	NA	NA	0.757350196541534	NA	NA	NA	NA	NA	NA	FALSE
1	0	3	2	65	NA	NA	1	1	0	14	1	NA	0.879522318023405	-0.69049138020323	-1.47500460512363	0.742455475501033	NA	NA	NA	NA	NA	-0.699435181511888	NA	NA	NA	NA	NA	NA	TRUE
2	0	2	3	63	NA	NA	1	1	0	14	0	NA	0.684581918449876	0.904984107839267	-0.99728303294824	-0.305509520054392	NA	NA	NA	NA	NA	0.757350196541534	NA	NA	NA	NA	NA	NA	TRUE
1	1	3	3	65	NA	NA	1	1	1	14	1	NA	1.01934463034359	-1.12113276145432	-0.133220008805519	-0.128777916123541	NA	NA	NA	NA	NA	1.31768592231257	NA	NA	NA	NA	NA	NA	TRUE
2	1	3	3	76	NA	NA	1	NA	1	14	0	NA	NA	NA	NA	NA	NA	NA	NA	NA	NA	-1.42679367384164	NA	NA	NA	NA	NA	NA	FALSE
1	0	5	3	63	1	0	1	1	1	14	1	1	1.24111262850198	-1.14261538111761	-0.345614815046701	-0.114059102108096	NA	NA	1.38381154938067	1.72370879357198	-0.363503769355316	1.31768592231257	NA	NA	NA	NA	NA	0.33510998850431	TRUE
2	0	3	2	61	0	0	1	1	0	14	0	0	0.528569403786511	1.26842040083196	-1.53172981310316	0.620477274496629	NA	NA	0.720467054343767	0.578400824276161	0.39360280758219	0.757350196541534	NA	NA	NA	NA	NA	0.861579829239699	TRUE
1	0	5	5	68	0	0	1	1	0	14	1	0	-0.397750246926434	-0.0546279288084426	0.834060949034132	-1.17713114507325	NA	NA	-0.66537251489395	-0.534170173007984	-0.363503769355316	-0.699435181511888	NA	NA	NA	NA	NA	-0.948528169820964	TRUE
2	0	3	5	65	NA	NA	1	1	0	14	0	NA	-0.894599205530857	0.647052753079594	-0.272522402251878	-2.33364498598283	NA	NA	NA	NA	NA	0.757350196541534	NA	NA	NA	NA	NA	NA	FALSE
1	0	3	3	63	NA	NA	1	1	0	14	1	NA	-0.289228026403037	-0.597055126903344	0.156967218387056	0.843356701278693	NA	NA	NA	NA	NA	-0.699435181511888	NA	NA	NA	NA	NA	NA	TRUE
2	1	5	3	70	NA	NA	1	1	0	14	0	NA	0.387793677203411	0.86790915390058	-0.488817586849115	0.649761610923489	NA	NA	NA	NA	NA	0.757350196541534	NA	NA	NA	NA	NA	NA	FALSE
1	0	3	3	65	NA	NA	1	1	0	15	1	NA	-1.80197011467199	-0.283756524349891	-1.07148716410072	-1.0733754598331	NA	NA	NA	NA	NA	-0.699435181511888	NA	NA	NA	NA	NA	NA	TRUE
2	0	3	3	72	0	0	1	1	1	15	0	0	-0.849470689946689	0.294357769918548	0.837007232586705	0.843356701278693	NA	NA	0.720467054343767	0.578400824276161	0.39360280758219	-1.42679367384164	NA	NA	NA	NA	NA	1.0370697761515	FALSE
1	1	6	6	70	NA	NA	1	1	0	15	1	NA	0.649442974534885	0.445539967369951	1.41967680983831	0.843356701278693	NA	NA	NA	NA	NA	-0.699435181511888	NA	NA	NA	NA	NA	NA	TRUE
2	1	6	6	61	NA	NA	1	1	0	15	0	NA	0.232086752230452	-0.25642882867543	0.156967218387056	0.348398589650341	NA	NA	NA	NA	NA	0.757350196541534	NA	NA	NA	NA	NA	NA	TRUE
1	0	3	3	73	NA	NA	1	NA	1	16	1	NA	1.27005094174297	-1.56251545253706	-1.01626008154124	0.365888522044437	NA	NA	NA	NA	NA	1.31768592231257	NA	NA	NA	NA	NA	NA	TRUE
2	0	9	2	66.7	1	0	1	NA	1	16	0	1	-1.62244519424247	-0.4360384654091	-0.394393433453645	-2.6136947843141	NA	NA	-1.49839467130391	-1.8664362732945	0.39360280758219	-1.42679367384164	NA	NA	NA	NA	NA	NA	FALSE
1	1	2	3	71	NA	NA	1	NA	0	16	1	NA	-1.5953120059672	-0.349819872598593	0.93607182499755	-1.67299263828754	NA	NA	NA	NA	NA	-0.699435181511888	NA	NA	NA	NA	NA	NA	FALSE
2	1	2	3	75	NA	NA	1	NA	1	16	0	NA	-0.210167778420115	0.29559793924142	0.262480274950443	-0.300412111505094	NA	NA	NA	NA	NA	-1.42679367384164	NA	NA	NA	NA	NA	NA	FALSE
1	0	3	3	72	NA	NA	1	NA	0	16	1	NA	0.409806547694256	0.097407894495313	-2.08548092718618	0.843356701278693	NA	NA	NA	NA	NA	-0.699435181511888	NA	NA	NA	NA	NA	NA	FALSE
2	1	3	3	74	NA	NA	1	NA	1	16	0	NA	-0.652623461847329	0.361187538240988	-0.320189302301163	-0.276924257075202	NA	NA	NA	NA	NA	-1.42679367384164	NA	NA	NA	NA	NA	NA	TRUE
1	0	3	2	65	NA	NA	1	NA	1	16	1	NA	-2.34933776869118	-0.687977055715325	-3.2437891804317	-2.36371489408251	NA	NA	NA	NA	NA	1.31768592231257	NA	NA	NA	NA	NA	NA	TRUE
2	0	5	3	70	NA	NA	1	NA	0	16	0	NA	0.442911764456756	-0.296924952890827	-0.718835869609698	0.0741875643211349	NA	NA	NA	NA	NA	0.757350196541534	NA	NA	NA	NA	NA	NA	TRUE
1	0	9	3	66.7	NA	NA	1	NA	1	16	1	NA	-2.63410271111597	-0.683414145428918	-1.89317488789565	-2.76090203396293	NA	NA	NA	NA	NA	1.31768592231257	NA	NA	NA	NA	NA	NA	TRUE
2	0	2	3	73	NA	NA	1	NA	0	16	0	NA	-1.90580177237439	-0.730942295041905	-1.841378997778	-2.68339336755816	NA	NA	NA	NA	NA	0.757350196541534	NA	NA	NA	NA	NA	NA	FALSE
1	1	3	3	67	NA	NA	1	NA	1	16	1	NA	-0.231748160593892	-1.23020334543149	0.93607182499755	-1.95919600560569	NA	NA	NA	NA	NA	1.31768592231257	NA	NA	NA	NA	NA	NA	FALSE
1	0	5	5	66	NA	NA	1	0	1	17	1	NA	-1.64302036971625	-1.00140486044928	-0.323691482901132	-1.60919004146118	NA	NA	NA	NA	NA	1.31768592231257	NA	NA	NA	NA	NA	NA	TRUE
2	0	2	3	60	NA	NA	1	0	1	17	0	NA	-1.60620319946221	-0.239551115700438	0.251391371782525	-2.06091652636797	NA	NA	NA	NA	NA	-1.42679367384164	NA	NA	NA	NA	NA	NA	TRUE
1	1	3	3	64	NA	NA	1	0	0	17	1	NA	1.24111262850198	-1.14261538111761	-3.16370163661385	0.843356701278693	NA	NA	NA	NA	NA	-0.699435181511888	NA	NA	NA	NA	NA	NA	TRUE
2	1	2	2	63	NA	NA	1	0	0	17	0	NA	-0.837945855357966	-1.62577636214051	-1.73099506750024	-2.20182101221999	NA	NA	NA	NA	NA	0.757350196541534	NA	NA	NA	NA	NA	NA	TRUE
1	1	6	5	64	0	1	1	1	0	18	1	1	0.93252969062063	0.138567452804015	-0.829219799887462	0.742455475501033	NA	NA	1.38381154938067	-0.534170173007984	2.53298658328546	-0.699435181511888	NA	NA	NA	NA	NA	0.903446697721995	FALSE
2	1	3	2	66	NA	NA	1	0	1	18	0	NA	-0.0692651532103544	-0.112419082336683	-0.414613455696633	0.229300459287684	NA	NA	NA	NA	NA	-1.42679367384164	NA	NA	NA	NA	NA	NA	FALSE
1	1	6	6	60	1	0	1	1	0	18	1	1	1.10404885541043	-0.386940035914003	0.156967218387056	0.843356701278693	NA	NA	1.38381154938067	1.72370879357198	-0.363503769355316	-0.699435181511888	NA	NA	NA	NA	NA	1.0370697761515	FALSE
2	0	5	5	65	NA	NA	1	1	0	18	0	NA	0.485154842185634	-0.166125631494909	-0.342112634446732	0.843356701278693	NA	NA	NA	NA	NA	0.757350196541534	NA	NA	NA	NA	NA	NA	TRUE
1	1	6	6	70	0	0	1	1	0	18	1	0	0.329574815839337	-2.0989918825804	0.350455964193371	0.321620702742123	NA	NA	-0.66537251489395	-0.534170173007984	-0.363503769355316	-0.699435181511888	NA	NA	NA	NA	NA	0.460710593951198	TRUE
2	1	6	5	64	0	1	1	1	0	18	0	1	0.891873668248382	-0.970944615570335	0.350455964193371	0.40377562115579	NA	NA	-1.49839467130391	0.578400824276161	-2.7427243258505	0.757350196541534	NA	NA	NA	NA	NA	0.686089882327903	FALSE
1	0	6	4	71	1	0	1	1	0	18	1	1	1.09186015329231	0.200968325190351	0.262480274950443	0.843356701278693	NA	NA	1.38381154938067	1.72370879357198	-0.363503769355316	-0.699435181511888	NA	NA	NA	NA	NA	1.0370697761515	FALSE
2	1	3	3	60	0	1	1	0	0	18	0	1	-2.06457282626638	-0.692539966001732	-3.16370163661385	-1.41820174552523	NA	NA	-1.49839467130391	0.578400824276161	-2.7427243258505	0.757350196541534	NA	NA	NA	NA	NA	-1.12131483222794	TRUE
1	0	9	9	73	NA	NA	1	0	1	19	1	NA	-0.742119953295289	-1.5518161391073	-0.326637766453705	-0.307565063418889	NA	NA	NA	NA	NA	1.31768592231257	NA	NA	NA	NA	NA	NA	TRUE
2	0	2	1	74	NA	NA	1	0	0	19	0	NA	-0.742119953295289	-1.5518161391073	-0.905805163105342	0.620477274496629	NA	NA	NA	NA	NA	0.757350196541534	NA	NA	NA	NA	NA	NA	FALSE
1	1	9	2	75	NA	NA	1	0	0	19	1	NA	0.504103583757444	0.226113420716008	0.93607182499755	0.843356701278693	NA	NA	NA	NA	NA	-0.699435181511888	NA	NA	NA	NA	NA	NA	FALSE
1	0	3	3	72	NA	NA	1	0	0	19	1	NA	0.184960237138032	-2.84716145313728	-1.4114044682498	0.321620702742123	NA	NA	NA	NA	NA	-0.699435181511888	NA	NA	NA	NA	NA	NA	TRUE
2	1	1	1	63	NA	NA	1	0	1	19	0	NA	-0.0563901436858882	-1.40805251052401	-1.98458176958042	0.651186645525798	NA	NA	NA	NA	NA	-1.42679367384164	NA	NA	NA	NA	NA	NA	FALSE
1	0	9	9	63	NA	NA	1	0	0	19	1	NA	-2.09140042485125	-2.26653283438094	-1.65090752368239	-2.93514391941869	NA	NA	NA	NA	NA	-0.699435181511888	NA	NA	NA	NA	NA	NA	TRUE
2	0	1	1	68	NA	NA	1	0	0	19	0	NA	NA	NA	-0.232284601216365	0.643580937702953	NA	NA	NA	NA	NA	0.757350196541534	NA	NA	NA	NA	NA	NA	FALSE
1	0	5	5	63	NA	NA	1	0	1	20	1	NA	-1.62854412135636	0.853041243297028	1.41967680983831	-0.910526713748323	NA	NA	NA	NA	NA	1.31768592231257	NA	NA	NA	NA	NA	NA	TRUE
1	0	3	3	67	NA	NA	1	0	1	20	1	NA	-0.281043579699573	-0.903075586303754	-2.01533479794392	-0.485555075014816	NA	NA	NA	NA	NA	1.31768592231257	NA	NA	NA	NA	NA	NA	TRUE
2	0	5	5	69	NA	NA	1	1	0	20	0	NA	-1.12437295932897	0.295309825084075	0.160469398987025	-1.89341225497723	NA	NA	NA	NA	NA	0.757350196541534	NA	NA	NA	NA	NA	NA	TRUE
1	1	2	2	71	NA	NA	1	1	1	20	1	NA	0.472803491960658	0.114327603872196	1.41967680983831	0.843356701278693	NA	NA	NA	NA	NA	1.31768592231257	NA	NA	NA	NA	NA	NA	TRUE
2	1	2	3	70	NA	NA	1	NA	1	20	0	NA	-1.78826858951127	0.0602909441547334	0.93607182499755	-1.51902491022674	NA	NA	NA	NA	NA	-1.42679367384164	NA	NA	NA	NA	NA	NA	TRUE
1	0	3	5	62	1	0	1	0	0	21	1	1	-1.58083575760731	1.50462623114772	0.742583079191235	-1.07554907236301	NA	NA	1.38381154938067	1.72370879357198	-0.363503769355316	-0.699435181511888	NA	NA	NA	NA	NA	-0.943121600811317	FALSE
2	1	3	5	67	NA	NA	1	0	0	21	0	NA	-0.707286599070704	0.395402276930714	-0.243603939083282	-0.656644291403714	NA	NA	NA	NA	NA	0.757350196541534	NA	NA	NA	NA	NA	NA	FALSE
1	1	5	5	60	NA	NA	1	1	1	21	1	NA	-0.191092138221644	-0.120691277057145	1.41967680983831	0.624148598419212	NA	NA	NA	NA	NA	1.31768592231257	NA	NA	NA	NA	NA	NA	TRUE
2	1	3	3	70	NA	NA	1	0	1	21	0	NA	-0.625465078505512	-2.52954605805288	-2.73126573242235	-0.0918487083655815	NA	NA	NA	NA	NA	-1.42679367384164	NA	NA	NA	NA	NA	NA	TRUE
1	1	3	6	69	NA	NA	1	1	1	21	1	NA	0.779275715185893	0.827037709749223	0.93607182499755	0.843356701278693	NA	NA	NA	NA	NA	1.31768592231257	NA	NA	NA	NA	NA	NA	FALSE
2	1	0	2	64	NA	NA	1	1	1	22	0	NA	-0.193977576076934	0.362803027499819	0.350455964193371	-0.0203146651313594	NA	NA	NA	NA	NA	-1.42679367384164	NA	NA	NA	NA	NA	NA	FALSE
1	0	2	3	67	NA	NA	1	0	1	22	1	NA	0.742458544931849	0.0651839650003774	-0.855191979503484	0.843356701278693	NA	NA	NA	NA	NA	1.31768592231257	NA	NA	NA	NA	NA	NA	TRUE
2	0	4	3	72	NA	NA	1	0	1	22	0	NA	-0.214386474378712	0.140748453757853	0.0689915291441274	-0.177812127640036	NA	NA	NA	NA	NA	-1.42679367384164	NA	NA	NA	NA	NA	NA	TRUE
1	1	4	3	66	NA	NA	1	1	0	22	1	NA	1.18323600202001	-0.30281523827872	0.156967218387056	0.843356701278693	NA	NA	NA	NA	NA	-0.699435181511888	NA	NA	NA	NA	NA	NA	TRUE
1	1	6	3	68	0	0	1	1	1	23	1	0	0.880170142595914	1.62843552354794	0.160469398987025	0.742455475501033	NA	NA	-0.66537251489395	-0.534170173007984	-0.363503769355316	1.31768592231257	NA	NA	NA	NA	NA	0.903446697721995	FALSE
1	0	6	5	70	NA	NA	1	1	0	23	1	NA	0.519737132510538	-0.744486043518801	-0.323135585853736	0.384963524087707	NA	NA	NA	NA	NA	-0.699435181511888	NA	NA	NA	NA	NA	NA	TRUE
2	1	6	6	71	0	0	1	0	0	23	0	0	-0.979700191270524	0.119511951850016	-0.326637766453705	0.527760902747665	NA	NA	0.720467054343767	0.578400824276161	0.39360280758219	0.757350196541534	NA	NA	NA	NA	NA	0.597036956885522	TRUE
1	0	6	6	65	NA	NA	1	1	0	23	1	NA	-0.542045052458538	1.83822050397804	0.262480274950443	0.069145663604707	NA	NA	NA	NA	NA	-0.699435181511888	NA	NA	NA	NA	NA	NA	TRUE
2	0	6	6	69	1	0	1	1	0	23	0	1	-2.29838658495935	-1.87837838654004	-0.814398281420575	-1.75002583734166	NA	NA	-1.49839467130391	-1.8664362732945	0.39360280758219	0.757350196541534	NA	NA	NA	NA	NA	-1.29950806364456	FALSE
1	1	3	3	67	0	0	1	1	0	24	1	0	-0.124561931527444	1.73166103151394	0.742583079191235	0.750662836701149	NA	NA	-0.66537251489395	-0.534170173007984	-0.363503769355316	-0.699435181511888	NA	NA	NA	NA	NA	0.903446697721995	FALSE
2	1	3	3	70	NA	NA	1	1	1	24	0	NA	-0.301976137300842	-0.1099499672255	1.41967680983831	0.123907362054756	NA	NA	NA	NA	NA	-1.42679367384164	NA	NA	NA	NA	NA	NA	FALSE
2	0	3	3	77	1	1	1	1	0	24	0	1	-0.985454150148668	1.07265747479514	-0.825788607445622	-0.32162595845969	NA	NA	-1.49839467130391	-1.8664362732945	-2.7427243258505	0.757350196541534	NA	NA	NA	NA	NA	-0.193975756204046	TRUE
2	1	3	3	77	1	1	1	1	0	24	0	1	0.402255742084508	-1.40643702126518	-1.98752805313299	-0.0498202244421606	NA	NA	-1.49839467130391	-1.8664362732945	-2.7427243258505	0.757350196541534	NA	NA	NA	NA	NA	0.243353778557105	TRUE
1	0	3	3	71	NA	NA	1	0	1	24	1	NA	0.297445475052654	0.29217676896471	0.93607182499755	-0.250519991290089	NA	NA	NA	NA	NA	1.31768592231257	NA	NA	NA	NA	NA	NA	TRUE
1	1	5	3	62	0	0	1	1	0	24	1	0	-0.663745138843166	1.0214200407481	-0.041742138962622	0.0483268699531455	NA	NA	-0.66537251489395	-0.534170173007984	-0.363503769355316	-0.699435181511888	NA	NA	NA	NA	NA	0.154300853114724	FALSE
1	0	3	3	64	NA	NA	1	1	1	25	1	NA	0.9091084558369	1.20853545212849	0.834060949034132	0.843356701278693	NA	NA	NA	NA	NA	1.31768592231257	NA	NA	NA	NA	NA	NA	TRUE
2	0	3	3	65	NA	NA	1	1	0	25	0	NA	-1.18935371962483	1.46375478699636	0.742583079191235	-1.02934963958979	NA	NA	NA	NA	NA	0.757350196541534	NA	NA	NA	NA	NA	NA	TRUE
2	1	2	3	78	NA	NA	1	1	0	25	0	NA	1.212174315261	-0.722715309698165	0.746085259791204	0.843356701278693	NA	NA	NA	NA	NA	0.757350196541534	NA	NA	NA	NA	NA	NA	TRUE
1	1	3	2	66	NA	NA	1	0	0	25	1	NA	-2.56450837550274	0.00619785152598744	-2.08548092718618	-0.540710204775656	NA	NA	NA	NA	NA	-0.699435181511888	NA	NA	NA	NA	NA	NA	FALSE
1	0	3	3	64	0	0	1	1	0	26	1	0	-0.0926863879940844	0.957548916987796	0.746085259791204	0.207172751218413	NA	NA	-0.66537251489395	-0.534170173007984	-0.363503769355316	-0.699435181511888	NA	NA	NA	NA	NA	0.418843725468902	FALSE
2	0	5	3	51	NA	NA	1	NA	0	26	0	NA	-2.02514647712327	0.0371928352326119	0.160469398987025	-1.18350370638772	NA	NA	NA	NA	NA	0.757350196541534	NA	NA	NA	NA	NA	NA	FALSE
1	1	3	2	61	1	0	1	0	0	26	1	1	-1.25894805523806	0.774142790041457	0.433489791563794	-1.6880754587734	NA	NA	1.38381154938067	1.72370879357198	-0.363503769355316	-0.699435181511888	NA	NA	NA	NA	NA	-1.61664356196847	TRUE
2	1	3	5	70	NA	NA	1	0	1	26	0	NA	0.525163039985374	-1.37554046687173	0.262480274950443	0.109384958304387	NA	NA	NA	NA	NA	-1.42679367384164	NA	NA	NA	NA	NA	NA	TRUE
1	0	3	3	67	NA	NA	1	1	0	26	1	NA	0.528569403786511	1.26842040083196	0.258978094350474	0.739022122930891	NA	NA	NA	NA	NA	-0.699435181511888	NA	NA	NA	NA	NA	NA	FALSE
2	0	6	2	61	NA	NA	1	0	0	26	0	NA	-1.56042685930553	1.72668080488968	0.262480274950443	-1.9669375954871	NA	NA	NA	NA	NA	0.757350196541534	NA	NA	NA	NA	NA	NA	TRUE
1	1	5	5	61	NA	NA	1	1	0	26	1	NA	-0.165091055273031	-0.186379305369888	-0.060719187555618	-0.0498106115203726	NA	NA	NA	NA	NA	-0.699435181511888	NA	NA	NA	NA	NA	NA	TRUE
2	1	3	2	58	1	0	1	NA	0	26	0	1	-1.96214953285687	0.0541125446094952	-0.323135585853736	-0.911965110696353	NA	NA	-1.49839467130391	-1.8664362732945	0.39360280758219	0.757350196541534	NA	NA	NA	NA	NA	NA	FALSE
1	0	2	2	79	NA	NA	1	0	1	26	1	NA	0.509747560841362	0.0676530801115605	-1.34174324789682	0.843356701278693	NA	NA	NA	NA	NA	1.31768592231257	NA	NA	NA	NA	NA	NA	TRUE
2	0	6	5	61	NA	NA	1	0	1	26	0	NA	-1.0641345542912	-0.012804429491559	-1.09929390891166	-0.676928554282186	NA	NA	NA	NA	NA	-1.42679367384164	NA	NA	NA	NA	NA	NA	TRUE
1	1	2	3	77	NA	NA	1	1	0	26	1	NA	0.858462861795476	0.911162507384506	0.159913501939628	0.651186645525798	NA	NA	NA	NA	NA	-0.699435181511888	NA	NA	NA	NA	NA	NA	FALSE
2	1	3	5	69	NA	NA	1	0	0	26	0	NA	1.01723391568747	0.872760178344332	-0.516624331660052	0.585096624903918	NA	NA	NA	NA	NA	0.757350196541534	NA	NA	NA	NA	NA	NA	TRUE
1	1	1	2	62	NA	NA	1	1	0	27	1	NA	1.10404885541043	-0.386940035914003	0.160469398987025	0.843356701278693	NA	NA	NA	NA	NA	-0.699435181511888	NA	NA	NA	NA	NA	NA	FALSE
2	1	9	3	69	0	0	1	0	0	27	0	0	-0.93430181364019	0.368693312887712	0.742583079191235	-0.0644567807236338	NA	NA	0.720467054343767	0.578400824276161	0.39360280758219	0.757350196541534	NA	NA	NA	NA	NA	0.243353778557105	TRUE
1	0	9	3	64	NA	NA	1	0	1	27	1	NA	-1.55824103845984	-1.20502266486871	-0.82277133573492	-0.99729240086539	NA	NA	NA	NA	NA	1.31768592231257	NA	NA	NA	NA	NA	NA	FALSE
2	0	3	6	68	NA	NA	1	0	0	27	0	NA	-0.987309186237415	-0.460365520119532	-1.49149201206765	-1.56762660611738	NA	NA	NA	NA	NA	0.757350196541534	NA	NA	NA	NA	NA	NA	TRUE
1	1	1	9	70	NA	NA	1	0	0	27	1	NA	-0.51452928698923	-2.41100510643426	-0.877998418294406	0.843356701278693	NA	NA	NA	NA	NA	-0.699435181511888	NA	NA	NA	NA	NA	NA	TRUE
2	1	9	2	68	NA	NA	1	0	0	27	0	NA	0.0398907084067583	-2.46471165559248	-2.57019763038459	-0.857348358284184	NA	NA	NA	NA	NA	0.757350196541534	NA	NA	NA	NA	NA	NA	TRUE
1	0	3	3	65	0	1	1	0	0	28	1	1	-1.01375882229594	-0.317307828946312	-0.0790336564455622	-0.438069297533267	NA	NA	1.38381154938067	-0.534170173007984	2.53298658328546	-0.699435181511888	NA	NA	NA	NA	NA	-0.382894745108101	TRUE
2	0	5	5	73	NA	NA	1	1	0	28	0	NA	-0.739540105130406	-0.547536168095566	-0.516624331660052	-1.23938950863698	NA	NA	NA	NA	NA	0.757350196541534	NA	NA	NA	NA	NA	NA	TRUE
2	0	5	5	73	NA	NA	1	1	0	28	0	NA	-1.0849402132658	-0.028207078922786	-0.513678048107479	-0.190862902093038	NA	NA	NA	NA	NA	0.757350196541534	NA	NA	NA	NA	NA	NA	TRUE
1	1	5	3	74	NA	NA	1	0	0	28	1	NA	0.696933268674854	0.624530872472162	-1.58289889375242	0.585096624903918	NA	NA	NA	NA	NA	-0.699435181511888	NA	NA	NA	NA	NA	NA	FALSE
2	1	4	3	65	NA	NA	1	0	0	29	0	NA	-0.661761322813708	-0.163944630541071	-0.292382557490226	-0.542328344099933	NA	NA	NA	NA	NA	0.757350196541534	NA	NA	NA	NA	NA	NA	TRUE
1	0	1	2	71	NA	NA	1	0	0	29	1	NA	-1.42283942691449	-0.0441747331341426	-0.212295013672377	-0.242722277193579	NA	NA	NA	NA	NA	-0.699435181511888	NA	NA	NA	NA	NA	NA	TRUE
2	0	2	1	67	NA	NA	1	0	0	29	0	NA	-2.12789782193609	-0.387368575786415	-0.752625206492669	-0.374422189758943	NA	NA	NA	NA	NA	0.757350196541534	NA	NA	NA	NA	NA	NA	TRUE
1	1	9	1	71	NA	NA	1	0	0	29	1	NA	-0.675411055537344	-0.378709837595433	-0.918307207488048	-1.87699840668562	NA	NA	NA	NA	NA	-0.699435181511888	NA	NA	NA	NA	NA	NA	FALSE
1	0	3	3	64	0	0	1	0	1	30	1	0	0.184199697417656	-0.228767809466901	-1.53172981310316	0.603147586115854	NA	NA	-0.66537251489395	-0.534170173007984	-0.363503769355316	1.31768592231257	NA	NA	NA	NA	NA	0.861579829239699	TRUE
2	0	2	2	71	NA	NA	1	0	1	30	0	NA	-0.716067077909592	-1.48822190596978	-0.272522402251878	-2.44605829522089	NA	NA	NA	NA	NA	-1.42679367384164	NA	NA	NA	NA	NA	NA	TRUE
2	0	5	5	74	NA	NA	1	1	1	30	0	NA	0.57093938014205	0.590691453718395	1.41967680983831	0.843356701278693	NA	NA	NA	NA	NA	-1.42679367384164	NA	NA	NA	NA	NA	NA	TRUE
1	1	3	2	65	NA	NA	1	1	1	30	1	NA	0.300204014281282	0.617210732917227	-1.50281134993457	0.284183131457343	NA	NA	NA	NA	NA	1.31768592231257	NA	NA	NA	NA	NA	NA	TRUE
1	0	3	5	66	NA	NA	1	1	0	31	1	NA	-0.501403213565084	-1.18105970655968	0.160469398987025	-0.306262625021112	NA	NA	NA	NA	NA	-0.699435181511888	NA	NA	NA	NA	NA	NA	TRUE
2	0	3	3	68	NA	NA	1	1	1	31	0	NA	-0.51664000164535	-0.417112166635607	-1.41188937713907	-1.13668562439536	NA	NA	NA	NA	NA	-1.42679367384164	NA	NA	NA	NA	NA	NA	TRUE
1	1	3	5	60	1	0	1	0	0	31	1	1	0.400577515745456	-1.70884662554471	-2.08548092718618	0.458255099511004	NA	NA	1.38381154938067	1.72370879357198	-0.363503769355316	-0.699435181511888	NA	NA	NA	NA	NA	0.502577462433494	TRUE
2	1	1	2	73	NA	NA	1	0	1	31	0	NA	0.472803491960658	0.114327603872196	-0.488817586849115	0.649761610923489	NA	NA	NA	NA	NA	-1.42679367384164	NA	NA	NA	NA	NA	NA	FALSE
1	0	3	5	62	0	0	1	0	0	32	1	0	0.387145852630903	-1.45101774985059	-1.01920636509381	0.843356701278693	NA	NA	-0.66537251489395	-0.534170173007984	-0.363503769355316	-0.699435181511888	NA	NA	NA	NA	NA	1.0370697761515	FALSE
2	0	5	2	63	NA	NA	1	0	1	32	0	NA	-0.608575259152738	-0.0141318045930449	1.41967680983831	-1.25789891326449	NA	NA	NA	NA	NA	-1.42679367384164	NA	NA	NA	NA	NA	NA	TRUE
2	1	5	5	65	NA	NA	1	0	0	32	0	NA	-1.72790328584684	-1.05635157893038	-0.414613455696633	-1.28043033746438	NA	NA	NA	NA	NA	0.757350196541534	NA	NA	NA	NA	NA	NA	TRUE
1	1	3	3	69	0	0	1	1	1	32	1	0	0.30296255350991	0.942244696869744	-0.775104435685634	0.843356701278693	NA	NA	-0.66537251489395	-0.534170173007984	-0.363503769355316	1.31768592231257	NA	NA	NA	NA	NA	1.0370697761515	FALSE
1	0	3	5	59	NA	NA	1	0	0	32	1	NA	0.717814033839037	-0.297877008056354	-0.972422571689875	0.843356701278693	NA	NA	NA	NA	NA	-0.699435181511888	NA	NA	NA	NA	NA	NA	TRUE
2	0	3	5	62	NA	NA	1	0	1	32	0	NA	0.672864209318615	-0.624428031954527	-0.972422571689875	0.0533873839911584	NA	NA	NA	NA	NA	-1.42679367384164	NA	NA	NA	NA	NA	NA	FALSE
1	0	3	3	60	NA	NA	1	0	1	32	1	NA	-1.48877360147326	0.293117600595676	-0.928284392298308	-3.06180009628484	NA	NA	NA	NA	NA	1.31768592231257	NA	NA	NA	NA	NA	NA	TRUE
2	0	3	5	67	0	0	1	0	0	32	0	0	-2.68026162846669	1.68579813720377	-0.323135585853736	-3.32338284206136	NA	NA	0.720467054343767	0.578400824276161	0.39360280758219	0.757350196541534	NA	NA	NA	NA	NA	-3.19326241913795	FALSE
2	1	2	2	69	NA	NA	1	0	0	32	0	NA	-0.295519828059463	-2.75752169005007	-1.16240913689622	-0.297932862697101	NA	NA	NA	NA	NA	0.757350196541534	NA	NA	NA	NA	NA	NA	TRUE
1	0	1	2	73	NA	NA	1	1	0	33	1	NA	-0.750759350028722	-0.115176311605211	-0.326637766453705	-1.31169660282447	NA	NA	NA	NA	NA	-0.699435181511888	NA	NA	NA	NA	NA	NA	FALSE
2	1	9	3	65	NA	NA	1	0	1	33	0	NA	-2.62135460021817	-1.17051930510676	-1.86720270827963	-3.95973169308356	NA	NA	NA	NA	NA	-1.42679367384164	NA	NA	NA	NA	NA	NA	FALSE
1	1	2	3	65	0	0	1	0	1	33	1	0	-1.64332595940666	0.486369415119417	-0.516624331660052	-1.99274775076866	NA	NA	-0.66537251489395	-0.534170173007984	-0.363503769355316	1.31768592231257	NA	NA	NA	NA	NA	-1.66121371495559	TRUE
2	1	3	3	61	0	0	1	0	0	33	0	0	-1.90914216025965	0.88317137761674	0.404571328395198	-1.93492580381223	NA	NA	0.720467054343767	0.578400824276161	0.39360280758219	0.757350196541534	NA	NA	NA	NA	NA	-1.56675422050356	TRUE
1	1	2	2	62	NA	NA	1	1	0	33	1	NA	-1.07136558673175	1.12436865809132	0.156967218387056	-0.522254274399377	NA	NA	NA	NA	NA	-0.699435181511888	NA	NA	NA	NA	NA	NA	FALSE
2	0	3	4	65	NA	NA	1	1	0	33	0	NA	-2.10925467005469	1.4926447519932	0.746085259791204	-1.75915481356635	NA	NA	NA	NA	NA	0.757350196541534	NA	NA	NA	NA	NA	NA	TRUE
2	0	5	3	65	NA	NA	1	1	0	34	0	NA	0.979463331170511	-0.720246194586982	0.837007232586705	0.550887073125409	NA	NA	NA	NA	NA	0.757350196541534	NA	NA	NA	NA	NA	NA	FALSE
1	0	2	5	63	NA	NA	1	0	0	34	1	NA	0.720751264131411	-0.652089051163056	0.746085259791204	0.746890928271296	NA	NA	NA	NA	NA	-0.699435181511888	NA	NA	NA	NA	NA	NA	FALSE
1	1	3	3	64	NA	NA	1	0	1	34	1	NA	-0.674636332338174	1.13168879764626	0.262480274950443	0.133928541422229	NA	NA	NA	NA	NA	1.31768592231257	NA	NA	NA	NA	NA	NA	TRUE
2	1	3	3	66	0	0	1	0	0	34	0	0	-1.27807548787362	1.06114974488976	-0.756127387092638	0.541190338713188	NA	NA	0.720467054343767	0.578400824276161	0.39360280758219	0.757350196541534	NA	NA	NA	NA	NA	0.730660035315022	FALSE
1	1	5	5	68	NA	NA	1	0	0	34	1	NA	-1.5734778265401	-0.441075124944641	0.160469398987025	-0.478685835230583	NA	NA	NA	NA	NA	-0.699435181511888	NA	NA	NA	NA	NA	NA	TRUE
1	0	5	3	64	NA	NA	1	1	0	35	1	NA	-1.19030713388775	0.632602158813893	-0.928284392298308	-1.06943137968939	NA	NA	NA	NA	NA	-0.699435181511888	NA	NA	NA	NA	NA	NA	FALSE
2	0	3	3	72	0	0	1	1	0	35	0	0	-1.13493524938108	-2.14928848499648	-0.323135585853736	0.399708895748829	NA	NA	0.720467054343767	0.578400824276161	0.39360280758219	0.757350196541534	NA	NA	NA	NA	NA	0.594333672380698	FALSE
1	1	3	3	70	NA	NA	1	1	0	35	1	NA	0.0777881915503781	-1.68023355117065	-0.965974107537334	-0.557154200228385	NA	NA	NA	NA	NA	-0.699435181511888	NA	NA	NA	NA	NA	NA	FALSE
1	0	9	2	81	NA	NA	1	1	0	36	1	NA	0.633936324408452	0.607611163095279	-1.33879696434424	0.153680791417603	NA	NA	NA	NA	NA	-0.699435181511888	NA	NA	NA	NA	NA	NA	FALSE
2	1	3	2	65	NA	NA	1	0	0	36	0	NA	-1.55267216756549	-0.425672475513414	-1.0603982609328	-0.424724840092945	NA	NA	NA	NA	NA	0.757350196541534	NA	NA	NA	NA	NA	NA	FALSE
2	0	3	3	78	NA	NA	1	0	1	36	0	NA	-0.572405913471203	-1.57120496359537	-1.00022931650081	-0.633142789960436	NA	NA	NA	NA	NA	-1.42679367384164	NA	NA	NA	NA	NA	NA	FALSE
1	1	3	9	71	0	0	1	1	1	36	1	0	-0.135541540815277	-0.376193913912561	-0.235230884768938	-0.639703955325329	NA	NA	-0.66537251489395	-0.534170173007984	-0.363503769355316	1.31768592231257	NA	NA	NA	NA	NA	-0.372168987620666	TRUE
1	0	5	5	63	1	1	1	NA	1	37	1	1	0.122611117444139	-0.545154258762997	-0.149179785687813	-0.95255008493585	NA	NA	1.38381154938067	1.72370879357198	2.53298658328546	1.31768592231257	NA	NA	NA	NA	NA	NA	TRUE
2	1	6	5	65	NA	NA	1	NA	1	37	0	NA	-0.410153389588495	0.0965430451084002	-0.342112634446732	0.742455475501033	NA	NA	NA	NA	NA	-1.42679367384164	NA	NA	NA	NA	NA	NA	FALSE
2	0	3	5	61	1	0	1	NA	1	37	0	1	0.797576632185194	-1.09965014179103	1.41967680983831	0.441134643499124	NA	NA	-1.49839467130391	-1.8664362732945	0.39360280758219	-1.42679367384164	NA	NA	NA	NA	NA	NA	TRUE
1	1	3	3	71	0	0	1	NA	0	37	1	0	-0.137688004951591	0.501715631639361	-0.383304530285727	0.1184097072512	NA	NA	-0.66537251489395	-0.534170173007984	-0.363503769355316	-0.699435181511888	NA	NA	NA	NA	NA	NA	TRUE
1	0	3	3	74	NA	NA	1	1	0	38	1	NA	0.923697419344658	-1.87433899154674	-0.232213613058235	0.843356701278693	NA	NA	NA	NA	NA	-0.699435181511888	NA	NA	NA	NA	NA	NA	TRUE
2	1	6	5	64	0	0	1	1	1	38	0	0	0.269984235374072	0.528049275746403	0.746085259791204	0.843356701278693	NA	NA	0.720467054343767	0.578400824276161	0.39360280758219	-1.42679367384164	NA	NA	NA	NA	NA	1.0370697761515	FALSE
1	0	3	5	71	NA	NA	1	1	0	38	1	NA	-0.654985240403129	-0.170498350022268	-0.041742138962622	0.437595994860182	NA	NA	NA	NA	NA	-0.699435181511888	NA	NA	NA	NA	NA	NA	FALSE
1	1	5	5	62	0	0	1	1	0	38	1	0	0.687340457678505	1.23001807179178	-0.516624331660052	0.530289859437726	NA	NA	-0.66537251489395	-0.534170173007984	-0.363503769355316	-0.699435181511888	NA	NA	NA	NA	NA	0.727956750810199	FALSE
2	1	5	5	64	NA	NA	1	0	1	38	0	NA	-1.56266173923467	0.386466648116948	-1.66499117032998	-0.282750892848186	NA	NA	NA	NA	NA	-1.42679367384164	NA	NA	NA	NA	NA	NA	FALSE
2	0	5	3	69	NA	NA	1	1	0	38	0	NA	0.2727427746027	0.85308323969892	0.350455964193371	0.843356701278693	NA	NA	NA	NA	NA	0.757350196541534	NA	NA	NA	NA	NA	NA	TRUE
1	0	4	3	75	NA	NA	1	1	1	38	1	NA	1.18323600202001	-0.30281523827872	-0.425702358864551	0.843356701278693	NA	NA	NA	NA	NA	1.31768592231257	NA	NA	NA	NA	NA	NA	TRUE
1	1	3	5	73	NA	NA	1	1	0	38	1	NA	NA	NA	-0.323135585853736	0.843356701278693	NA	NA	NA	NA	NA	-0.699435181511888	NA	NA	NA	NA	NA	NA	TRUE
2	0	3	3	69	0	0	1	1	1	38	0	0	-2.44850405863911	0.852176393910116	1.41967680983831	-1.69082020992591	NA	NA	0.720467054343767	0.578400824276161	0.39360280758219	-1.42679367384164	NA	NA	NA	NA	NA	-1.65310386144112	TRUE
2	1	3	3	65	NA	NA	1	1	1	38	0	NA	-1.90472145948481	-0.708317935368918	0.350455964193371	-1.12790645877864	NA	NA	NA	NA	NA	-1.42679367384164	NA	NA	NA	NA	NA	NA	TRUE
1	0	5	5	63	1	0	1	0	0	38	1	1	-0.85037231177252	-0.407512596813658	-1.39242741965681	-2.21762881297953	NA	NA	1.38381154938067	1.72370879357198	-0.363503769355316	-0.699435181511888	NA	NA	NA	NA	NA	-1.74224416741535	TRUE
2	0	2	4	68	NA	NA	1	0	0	38	0	NA	-1.13506214800774	-1.340760216487	-1.49149201206765	-0.110170120981822	NA	NA	NA	NA	NA	0.757350196541534	NA	NA	NA	NA	NA	NA	TRUE
1	1	1	3	65	NA	NA	1	1	0	38	1	NA	-1.51060778090036	0.384372852941724	0.350384976035241	-1.28050254274115	NA	NA	NA	NA	NA	-0.699435181511888	NA	NA	NA	NA	NA	NA	TRUE
2	1	3	3	64	NA	NA	1	1	1	38	0	NA	-1.30502998508515	0.295685145020034	0.350384976035241	-0.888537801030016	NA	NA	NA	NA	NA	-1.42679367384164	NA	NA	NA	NA	NA	NA	FALSE
1	0	9	3	76	1	0	1	0	0	39	1	1	0.406094594202713	-1.05877869763967	0.156967218387056	-0.337380001470748	NA	NA	1.38381154938067	1.72370879357198	-0.363503769355316	-0.699435181511888	NA	NA	NA	NA	NA	-0.605570748979983	FALSE
2	0	9	2	69	NA	NA	1	0	0	39	0	NA	0.392266170415331	-0.594297897634816	-0.737812918202694	-0.263920206941716	NA	NA	NA	NA	NA	0.757350196541534	NA	NA	NA	NA	NA	NA	TRUE
1	1	9	3	63	NA	NA	1	0	0	39	1	NA	-2.20439513858657	-0.261898584750641	-2.59800437519553	-3.34015214003479	NA	NA	NA	NA	NA	-0.699435181511888	NA	NA	NA	NA	NA	NA	FALSE
2	1	9	3	64	NA	NA	1	0	0	39	0	NA	-1.11189471047733	-0.793671678792512	-0.414613455696633	-0.725162964487057	NA	NA	NA	NA	NA	0.757350196541534	NA	NA	NA	NA	NA	NA	FALSE
1	1	2	3	72	NA	NA	1	1	0	39	1	NA	0.459407556490344	-1.71749414020113	-0.889388744319453	0.414314567319667	NA	NA	NA	NA	NA	-0.699435181511888	NA	NA	NA	NA	NA	NA	TRUE
2	0	9	5	64	NA	NA	1	1	0	40	0	NA	-1.40677612319797	0.831558623633738	0.159913501939628	-1.51662678937419	NA	NA	NA	NA	NA	0.757350196541534	NA	NA	NA	NA	NA	NA	TRUE
1	0	3	3	63	NA	NA	1	1	0	40	1	NA	-1.11387852650679	0.391692992496659	0.353402247745944	-0.18798323984871	NA	NA	NA	NA	NA	-0.699435181511888	NA	NA	NA	NA	NA	NA	FALSE
1	1	2	2	71	NA	NA	1	1	0	40	1	NA	-1.9613748096577	1.56451117985118	0.834060949034132	-1.03086575989657	NA	NA	NA	NA	NA	-0.699435181511888	NA	NA	NA	NA	NA	NA	TRUE
2	1	3	3	63	NA	NA	1	0	1	40	0	NA	-1.00452979034714	1.48894669109371	-0.724818461681733	-0.705291417780045	NA	NA	NA	NA	NA	-1.42679367384164	NA	NA	NA	NA	NA	NA	TRUE
1	1	5	3	63	NA	NA	1	1	0	41	1	NA	-0.746465547880548	-0.898137356081388	0.93607182499755	-0.553278567530961	NA	NA	NA	NA	NA	-0.699435181511888	NA	NA	NA	NA	NA	NA	TRUE
2	0	6	5	69	NA	NA	1	1	0	41	0	NA	0.561980210239417	-0.613686722122882	-0.516624331660052	0.843356701278693	NA	NA	NA	NA	NA	0.757350196541534	NA	NA	NA	NA	NA	NA	TRUE
1	0	2	1	62	NA	NA	1	0	0	41	1	NA	-2.78499490799491	0.536741999779547	-0.292382557490226	-3.98940923582722	NA	NA	NA	NA	NA	-0.699435181511888	NA	NA	NA	NA	NA	NA	TRUE
1	0	2	2	77	NA	NA	1	1	1	42	1	NA	-1.03700136601592	0.0734141633189477	0.159913501939628	0.641554249723373	NA	NA	NA	NA	NA	1.31768592231257	NA	NA	NA	NA	NA	NA	TRUE
2	0	2	3	65	0	1	1	0	0	42	0	1	-2.26079469150613	0.393873993450497	-0.715333689009729	-2.17344051951837	NA	NA	-1.49839467130391	0.578400824276161	-2.7427243258505	0.757350196541534	NA	NA	NA	NA	NA	-2.49130263149077	FALSE
1	1	1	0	69	0	0	1	0	0	42	1	0	-0.170159580620376	-0.913816896135399	-0.752625206492669	-0.282739254668673	NA	NA	-0.66537251489395	-0.534170173007984	-0.363503769355316	-0.699435181511888	NA	NA	NA	NA	NA	-0.1156485882491	FALSE
1	0	3	3	69	0	0	1	1	0	43	1	0	0.167739633028308	-0.897849241924042	-0.905805163105342	-0.573590804333438	NA	NA	-0.66537251489395	-0.534170173007984	-0.363503769355316	-0.699435181511888	NA	NA	NA	NA	NA	-0.424761613590397	FALSE
2	0	3	3	65	NA	NA	1	1	1	43	0	NA	1.10404885541043	-0.386940035914003	-1.58289889375242	0.843356701278693	NA	NA	NA	NA	NA	-1.42679367384164	NA	NA	NA	NA	NA	NA	TRUE
1	1	5	5	65	0	0	1	1	1	43	1	0	-0.368863726122532	-0.60381026167815	-0.323691482901132	0.650805900394849	NA	NA	-0.66537251489395	-0.534170173007984	-0.363503769355316	1.31768592231257	NA	NA	NA	NA	NA	0.769823619292495	FALSE
2	1	3	3	66	NA	NA	1	0	0	43	0	NA	-0.0526781901943446	-0.251865918389023	0.258978094350474	0.530289859437726	NA	NA	NA	NA	NA	0.757350196541534	NA	NA	NA	NA	NA	NA	FALSE
1	0	2	2	71	NA	NA	1	0	1	44	1	NA	-0.876298288531555	-1.27963509846066	-0.0387958554100494	-1.5373902123175	NA	NA	NA	NA	NA	1.31768592231257	NA	NA	NA	NA	NA	NA	TRUE
2	0	3	5	62	NA	NA	1	0	0	44	0	NA	0.352563562305998	-0.872657337826697	1.41967680983831	0.0739621144925117	NA	NA	NA	NA	NA	0.757350196541534	NA	NA	NA	NA	NA	NA	TRUE
1	1	4	3	63	NA	NA	1	0	1	44	1	NA	-0.728470220571653	-1.33705093205294	0.773892004602141	0.0999925616774222	NA	NA	NA	NA	NA	1.31768592231257	NA	NA	NA	NA	NA	NA	TRUE
2	1	4	3	64	0	0	1	0	0	44	0	0	-0.550698632670765	-0.853931947431935	0.93607182499755	-1.09653959520178	NA	NA	0.720467054343767	0.578400824276161	0.39360280758219	0.757350196541534	NA	NA	NA	NA	NA	-0.77574150741399	FALSE
2	0	5	3	69	0	0	1	0	0	45	0	0	0.319152755853092	1.00944978512814	0.156967218387056	0.124634449088015	NA	NA	0.720467054343767	0.578400824276161	0.39360280758219	0.757350196541534	NA	NA	NA	NA	NA	0.193464437092197	FALSE
1	1	3	2	65	NA	NA	1	0	0	45	1	NA	0.408329474131852	0.281435459133065	0.350455964193371	0.843356701278693	NA	NA	NA	NA	NA	-0.699435181511888	NA	NA	NA	NA	NA	NA	TRUE
1	0	6	5	67	NA	NA	1	1	0	45	1	NA	-0.032447982956311	0.649434662412163	1.41967680983831	-0.140284730366203	NA	NA	NA	NA	NA	-0.699435181511888	NA	NA	NA	NA	NA	NA	FALSE
2	1	6	5	63	NA	NA	1	1	0	45	0	NA	-1.59960580811538	0.433141171877583	-0.323135585853736	-1.33383711446897	NA	NA	NA	NA	NA	0.757350196541534	NA	NA	NA	NA	NA	NA	FALSE
1	0	9	3	71	NA	NA	1	1	1	45	1	NA	0.371512303877808	-0.480418285615781	-0.905805163105342	-0.486578631057814	NA	NA	NA	NA	NA	1.31768592231257	NA	NA	NA	NA	NA	NA	FALSE
2	0	2	2	64	0	0	1	0	1	45	0	0	-1.18872007853111	-0.346110588164538	-0.323206574011866	-1.37343845071721	NA	NA	0.720467054343767	0.578400824276161	0.39360280758219	-1.42679367384164	NA	NA	NA	NA	NA	-0.951231454325787	TRUE
2	0	9	6	66.7	0	0	1	0	1	46	0	0	-0.524697549722152	-0.919619975744678	-0.825717619287493	-0.399804829250035	NA	NA	0.720467054343767	0.578400824276161	0.39360280758219	-1.42679367384164	NA	NA	NA	NA	NA	-0.196679040708869	TRUE
1	1	1	3	64	1	0	1	0	0	46	1	1	-0.849291998882943	-0.384888237140671	-1.53172981310316	-0.910575084971886	NA	NA	1.38381154938067	1.72370879357198	-0.363503769355316	-0.699435181511888	NA	NA	NA	NA	NA	-0.600251560502194	TRUE
1	1	2	5	69	NA	NA	1	NA	1	47	1	NA	-2.20439513858657	-0.261898584750641	-1.55509214894148	-3.04951080373411	NA	NA	NA	NA	NA	1.31768592231257	NA	NA	NA	NA	NA	NA	TRUE
1	0	3	5	70	NA	NA	1	1	0	48	1	NA	-0.0694438442740996	0.566826924722536	1.41967680983831	-0.136609452030329	NA	NA	NA	NA	NA	-0.699435181511888	NA	NA	NA	NA	NA	NA	FALSE
2	0	5	6	61	NA	NA	1	1	0	48	0	NA	0.923697419344658	-1.87433899154674	-2.01533479794392	0.646328258353347	NA	NA	NA	NA	NA	0.757350196541534	NA	NA	NA	NA	NA	NA	TRUE
1	1	5	6	60	0	1	1	1	0	48	1	1	-1.26971235010641	0.0758832784301308	-0.516624331660052	-1.06861998730614	NA	NA	1.38381154938067	-0.534170173007984	2.53298658328546	-0.699435181511888	NA	NA	NA	NA	NA	-0.77574150741399	FALSE
1	1	5	5	63	NA	NA	1	1	1	49	1	NA	-0.32002325704682	0.19968134729579	0.240001045757478	0.110865890391494	NA	NA	NA	NA	NA	1.31768592231257	NA	NA	NA	NA	NA	NA	FALSE
1	0	5	5	65	NA	NA	1	1	1	49	1	NA	-0.587046669416045	1.38238721862961	0.156967218387056	0.843356701278693	NA	NA	NA	NA	NA	1.31768592231257	NA	NA	NA	NA	NA	NA	TRUE
2	0	3	3	67	NA	NA	1	0	0	49	0	NA	-0.20632892630191	0.643256262866924	0.160469398987025	-0.800296868066438	NA	NA	NA	NA	NA	0.757350196541534	NA	NA	NA	NA	NA	NA	FALSE
1	0	5	3	61	NA	NA	1	0	0	50	1	NA	-0.456004835934749	-0.93187834552198	-2.03431184653692	-1.05293068425152	NA	NA	NA	NA	NA	-0.699435181511888	NA	NA	NA	NA	NA	NA	TRUE
2	0	3	5	62	0	0	1	0	0	50	0	0	0.239444683297662	-2.20213018476779	0.156967218387056	0.1460729714503	NA	NA	0.720467054343767	0.578400824276161	0.39360280758219	0.757350196541534	NA	NA	NA	NA	NA	0.193464437092197	TRUE
1	1	3	3	63	NA	NA	1	0	0	50	1	NA	-1.999018495548	-0.837023461589612	-1.01920636509381	-1.01253096439743	NA	NA	NA	NA	NA	-0.699435181511888	NA	NA	NA	NA	NA	NA	TRUE
1	0	4	4	65	NA	NA	1	1	0	51	1	NA	-0.494805822218251	-0.508367418981654	0.331478915600375	0.404698662183948	NA	NA	NA	NA	NA	-0.699435181511888	NA	NA	NA	NA	NA	NA	TRUE
2	0	3	3	71	NA	NA	1	1	0	51	0	NA	-0.663693346406082	1.15070230219836	0.834060949034132	-0.485870719280478	NA	NA	NA	NA	NA	0.757350196541534	NA	NA	NA	NA	NA	NA	TRUE
1	1	2	2	65	NA	NA	1	0	0	51	1	NA	-0.817991907086156	-0.27310242029686	-2.01533479794392	-0.619399073335025	NA	NA	NA	NA	NA	-0.699435181511888	NA	NA	NA	NA	NA	NA	TRUE
1	0	5	5	77	NA	NA	1	1	0	51	1	NA	0.123564531707055	0.285998369419472	-0.232213613058235	-0.279970154980183	NA	NA	NA	NA	NA	-0.699435181511888	NA	NA	NA	NA	NA	NA	TRUE
2	0	3	2	75	0	0	1	1	0	51	0	0	-1.7118917745674	-0.309900483612763	0.746085259791204	-2.67911260094653	NA	NA	0.720467054343767	0.578400824276161	0.39360280758219	0.757350196541534	NA	NA	NA	NA	NA	-2.61690323693766	FALSE
2	1	5	5	61	0	0	1	0	1	51	0	0	-1.97309251878896	0.035099040057388	-1.0603982609328	-1.58158907974307	NA	NA	0.720467054343767	0.578400824276161	0.39360280758219	-1.42679367384164	NA	NA	NA	NA	NA	-1.16318170071023	TRUE
1	0	3	3	71	NA	NA	1	1	0	52	1	NA	-0.850752155612912	-0.214703758671721	0.262480274950443	0.843356701278693	NA	NA	NA	NA	NA	-0.699435181511888	NA	NA	NA	NA	NA	NA	FALSE
2	0	3	2	71	0	0	1	0	0	52	0	0	-0.407216159296121	-0.257668997998302	-0.212295013672377	-0.404855158137752	NA	NA	0.720467054343767	0.578400824276161	0.39360280758219	0.757350196541534	NA	NA	NA	NA	NA	-0.683897916934928	TRUE
1	1	2	3	68	1	0	1	1	1	52	1	1	0.506989021612734	-0.257380883840957	-1.21791572244349	0.511780561182144	NA	NA	1.38381154938067	1.72370879357198	-0.363503769355316	1.31768592231257	NA	NA	NA	NA	NA	0.597036956885522	TRUE
2	1	3	3	65	NA	NA	1	0	1	52	0	NA	0.715630946346982	-1.50880890337883	-1.64601412173698	0.557067746345945	NA	NA	NA	NA	NA	-1.42679367384164	NA	NA	NA	NA	NA	NA	TRUE
1	1	3	3	72	NA	NA	1	0	1	53	1	NA	1.10404885541043	-0.386940035914003	-0.718835869609698	0.843356701278693	NA	NA	NA	NA	NA	1.31768592231257	NA	NA	NA	NA	NA	NA	FALSE
2	1	5	3	63	NA	NA	1	0	1	53	0	NA	0.354688460440912	1.26224200128672	0.93607182499755	0.843356701278693	NA	NA	NA	NA	NA	-1.42679367384164	NA	NA	NA	NA	NA	NA	FALSE
1	1	2	2	72	NA	NA	1	1	0	53	1	NA	-0.433217242244734	-0.191980969685559	-1.73394135105281	0.843356701278693	NA	NA	NA	NA	NA	-0.699435181511888	NA	NA	NA	NA	NA	NA	TRUE
2	1	2	3	73	NA	NA	1	1	1	53	0	NA	0.547518145358321	1.66065945304287	0.251391371782525	0.649761610923489	NA	NA	NA	NA	NA	-1.42679367384164	NA	NA	NA	NA	NA	NA	FALSE
1	0	6	5	73	NA	NA	1	0	0	54	1	NA	-0.386859053431426	-0.164896685706598	-0.178098248856408	-0.533894988169634	NA	NA	NA	NA	NA	-0.699435181511888	NA	NA	NA	NA	NA	NA	TRUE
2	0	3	3	72	NA	NA	1	0	1	54	0	NA	-0.119910747251779	-0.409792027080671	-0.323691482901132	-0.742061641087333	NA	NA	NA	NA	NA	-1.42679367384164	NA	NA	NA	NA	NA	NA	FALSE
1	1	5	2	68	NA	NA	1	1	0	54	1	NA	-1.25081540097168	0.338840069190785	-0.232213613058235	-1.0286370082159	NA	NA	NA	NA	NA	-0.699435181511888	NA	NA	NA	NA	NA	NA	FALSE
2	1	3	3	69	NA	NA	1	1	1	54	0	NA	-1.46630578095245	-1.60800302691127	-0.425702358864551	-1.46992073695021	NA	NA	NA	NA	NA	-1.42679367384164	NA	NA	NA	NA	NA	NA	TRUE
1	0	9	2	71	NA	NA	1	1	0	55	1	NA	-1.28577565382293	-0.79985007833775	0.350455964193371	-1.26274811164605	NA	NA	NA	NA	NA	-0.699435181511888	NA	NA	NA	NA	NA	NA	FALSE
2	0	2	3	62	0	0	1	1	0	55	0	0	1.1012903161818	-0.71197399986652	0.93607182499755	0.843356701278693	NA	NA	0.720467054343767	0.578400824276161	0.39360280758219	0.757350196541534	NA	NA	NA	NA	NA	1.0370697761515	TRUE
1	1	3	3	64	NA	NA	1	1	0	55	1	NA	1.0084016444115	-1.14014626600643	-0.295399829200929	0.739022122930891	NA	NA	NA	NA	NA	-0.699435181511888	NA	NA	NA	NA	NA	NA	FALSE
2	1	2	3	65	NA	NA	1	0	1	55	0	NA	-0.594925526429102	0.200633402461317	-0.402281578878723	0.558112035817304	NA	NA	NA	NA	NA	-1.42679367384164	NA	NA	NA	NA	NA	NA	FALSE
1	1	2	4	60	0	0	1	0	0	56	1	0	-2.38103462116079	-0.593110948248396	0.0123732252392052	-1.66632571845945	NA	NA	-0.66537251489395	-0.534170173007984	-0.363503769355316	-0.699435181511888	NA	NA	NA	NA	NA	-1.87848314981782	TRUE
2	1	6	6	64	NA	NA	1	0	0	56	0	NA	-0.994413320051301	-0.131720701046135	-0.240101758483314	-0.255148314324222	NA	NA	NA	NA	NA	0.757350196541534	NA	NA	NA	NA	NA	NA	TRUE
1	0	3	3	66.7	NA	NA	1	0	1	57	1	NA	-0.582625968641209	-0.20910209435605	0.258978094350474	-0.519459228272467	NA	NA	NA	NA	NA	1.31768592231257	NA	NA	NA	NA	NA	NA	TRUE
2	0	2	5	68	NA	NA	1	1	0	57	0	NA	0.824404230770061	0.474342726588177	0.834060949034132	0.843356701278693	NA	NA	NA	NA	NA	0.757350196541534	NA	NA	NA	NA	NA	NA	TRUE
2	0	9	3	62	0	1	1	0	0	57	0	1	-1.69543171017805	0.359180948844378	1.41967680983831	-2.81257056600096	NA	NA	-1.49839467130391	0.578400824276161	-2.7427243258505	0.757350196541534	NA	NA	NA	NA	NA	-2.75052631536716	TRUE
1	1	6	5	60	NA	NA	1	1	0	57	1	NA	0.248276954573634	-0.18922374041703	0.433489791563794	0.739022122930891	NA	NA	NA	NA	NA	-0.699435181511888	NA	NA	NA	NA	NA	NA	FALSE
1	1	4	4	63	NA	NA	1	NA	1	58	1	NA	0.34744324452157	-1.72937719004247	-0.91719548913039	0.293732460805362	NA	NA	NA	NA	NA	1.31768592231257	NA	NA	NA	NA	NA	NA	TRUE
2	1	6	6	70	0	0	1	NA	1	58	0	0	1.10404885541043	-0.386940035914003	0.742583079191235	0.843356701278693	NA	NA	0.720467054343767	0.578400824276161	0.39360280758219	-1.42679367384164	NA	NA	NA	NA	NA	NA	TRUE
1	0	1	1	67	NA	NA	1	NA	1	58	1	NA	-0.824371228823907	-0.473200625126402	NA	NA	NA	NA	NA	NA	NA	1.31768592231257	NA	NA	NA	NA	NA	NA	FALSE
2	0	3	3	63	NA	NA	1	NA	0	58	0	NA	0.9091084558369	1.20853545212849	0.0689915291441274	0.657968972123605	NA	NA	NA	NA	NA	0.757350196541534	NA	NA	NA	NA	NA	NA	TRUE
1	0	5	3	66	NA	NA	1	NA	1	59	1	NA	-0.30709645508527	-0.966669819441273	NA	NA	NA	NA	NA	NA	NA	1.31768592231257	NA	NA	NA	NA	NA	NA	TRUE
2	1	2	3	68	1	0	1	NA	1	59	0	1	-0.520985596230609	0.236566616390308	0.163415682539597	-1.177147840918	NA	NA	-1.49839467130391	-1.8664362732945	0.39360280758219	-1.42679367384164	NA	NA	NA	NA	NA	NA	TRUE
2	0	3	5	67	NA	NA	1	NA	1	59	0	NA	-1.07693445762609	0.345018468736023	0.93607182499755	-1.52251595454715	NA	NA	NA	NA	NA	-1.42679367384164	NA	NA	NA	NA	NA	NA	FALSE
1	1	2	2	68	NA	NA	1	NA	0	59	1	NA	-0.573992968827834	-0.592492216616937	NA	NA	NA	NA	NA	NA	NA	-0.699435181511888	NA	NA	NA	NA	NA	NA	TRUE
1	1	3	3	65	1	0	1	0	0	60	1	1	0.65564360520889	1.32488417925871	-0.326637766453705	0.843356701278693	NA	NA	1.38381154938067	1.72370879357198	-0.363503769355316	-0.699435181511888	NA	NA	NA	NA	NA	1.0370697761515	TRUE
2	1	3	2	71	0	0	1	0	0	60	0	0	-0.0547889048504643	1.74202702140963	0.160469398987025	0.456166520568285	NA	NA	0.720467054343767	0.578400824276161	0.39360280758219	0.757350196541534	NA	NA	NA	NA	NA	0.502577462433494	TRUE
1	0	5	5	68	NA	NA	1	0	1	60	1	NA	-1.47361191958257	0.46698059063135	0.35388715663521	-0.972202691334478	NA	NA	NA	NA	NA	1.31768592231257	NA	NA	NA	NA	NA	NA	TRUE
1	0	3	5	68	0	0	1	1	0	61	1	0	0.459749791372446	2.08920703911874	NA	NA	NA	NA	-0.66537251489395	-0.534170173007984	-0.363503769355316	-0.699435181511888	NA	NA	NA	NA	NA	NA	TRUE
2	0	3	3	59	NA	NA	1	0	0	61	0	NA	-0.746644238944293	-0.218891349022169	NA	NA	NA	NA	NA	NA	NA	0.757350196541534	NA	NA	NA	NA	NA	NA	TRUE
1	1	2	2	65	NA	NA	1	0	0	61	1	NA	NA	NA	NA	NA	NA	NA	NA	NA	NA	-0.699435181511888	NA	NA	NA	NA	NA	NA	TRUE
1	0	2	3	65	0	0	1	0	0	62	1	0	1.37817640159354	-1.89829072632122	-2.59800437519553	0.843356701278693	NA	NA	-0.66537251489395	-0.534170173007984	-0.363503769355316	-0.699435181511888	NA	NA	NA	NA	NA	1.0370697761515	TRUE
1	0	5	3	64	0	0	1	1	0	62	1	0	-1.87315150564186	0.00534422567363548	-0.342112634446732	-1.63425092801541	NA	NA	-0.66537251489395	-0.534170173007984	-0.363503769355316	-0.699435181511888	NA	NA	NA	NA	NA	-1.52218406751644	TRUE
2	0	3	3	70	NA	NA	1	0	1	62	0	NA	-1.41478187883768	0.458333075974929	-0.516624331660052	-1.28684374955268	NA	NA	NA	NA	NA	-1.42679367384164	NA	NA	NA	NA	NA	NA	TRUE
1	1	3	3	69	0	0	1	0	0	62	1	0	-0.262146630564847	-0.6401187955431	-2.23007492033403	-0.485836556932015	NA	NA	-0.66537251489395	-0.534170173007984	-0.363503769355316	-0.699435181511888	NA	NA	NA	NA	NA	-0.644734332957456	TRUE
2	1	5	3	74	NA	NA	1	0	0	62	0	NA	-1.80355717002862	0.694956222628541	-0.635802042239276	-1.69281172089815	NA	NA	NA	NA	NA	0.757350196541534	NA	NA	NA	NA	NA	NA	FALSE
2	0	2	3	60	0	0	1	1	0	62	0	0	0.00756021484342861	-0.559980172964656	0.331478915600375	0.0268691495954525	NA	NA	0.720467054343767	0.578400824276161	0.39360280758219	0.757350196541534	NA	NA	NA	NA	NA	0.246057063061929	TRUE
1	1	2	3	69	NA	NA	1	0	0	62	1	NA	-0.453694849816033	-0.529474718708986	-0.664720505407871	-0.451946239296762	NA	NA	NA	NA	NA	-0.699435181511888	NA	NA	NA	NA	NA	NA	TRUE
2	1	5	5	65	0	0	1	1	0	62	0	0	0.433875607050495	1.346366798922	0.837007232586705	0.843356701278693	NA	NA	0.720467054343767	0.578400824276161	0.39360280758219	0.757350196541534	NA	NA	NA	NA	NA	1.0370697761515	TRUE
2	1	3	3	70	NA	NA	1	1	0	63	0	NA	1.07511054216944	0.0329600355054418	0.350455964193371	0.624148598419212	NA	NA	NA	NA	NA	0.757350196541534	NA	NA	NA	NA	NA	NA	TRUE
1	1	5	3	66	NA	NA	1	0	0	63	1	NA	-0.247036741111242	-0.595538066957688	-1.92392791625916	-0.493455907663856	NA	NA	NA	NA	NA	-0.699435181511888	NA	NA	NA	NA	NA	NA	TRUE
1	0	2	3	72	NA	NA	1	1	0	64	1	NA	-1.31501955675432	1.1078242686504	-1.57056701693451	-1.29793070144204	NA	NA	NA	NA	NA	-0.699435181511888	NA	NA	NA	NA	NA	NA	TRUE
2	1	5	5	66	NA	NA	1	0	1	64	0	NA	-0.951588393665792	-1.94006901626138	0.93607182499755	-1.33948900461239	NA	NA	NA	NA	NA	-1.42679367384164	NA	NA	NA	NA	NA	NA	TRUE
1	0	3	3	69	NA	NA	1	0	0	65	1	NA	-0.217271912234002	0.624242758314817	0.746085259791204	0.194115258086468	NA	NA	NA	NA	NA	-0.699435181511888	NA	NA	NA	NA	NA	NA	TRUE
2	0	2	3	70	NA	NA	1	1	0	65	0	NA	-0.921875357225635	-0.849570452439136	-0.326637766453705	-1.30107465260806	NA	NA	NA	NA	NA	0.757350196541534	NA	NA	NA	NA	NA	NA	FALSE
1	1	3	3	64	0	0	1	0	1	65	1	0	0.485154842185634	-0.166125631494909	-0.240101758483314	0.537219671375571	NA	NA	-0.66537251489395	-0.534170173007984	-0.363503769355316	1.31768592231257	NA	NA	NA	NA	NA	0.636200540862994	FALSE
2	1	3	3	73	NA	NA	1	0	0	65	0	NA	0.419796119363433	-0.714731229135048	1.02747870668232	0.196207269822537	NA	NA	NA	NA	NA	0.757350196541534	NA	NA	NA	NA	NA	NA	FALSE
1	0	3	3	73	NA	NA	1	0	0	65	1	NA	-1.11899884429122	-0.465026859719114	-0.152126069240385	-1.06340108688438	NA	NA	NA	NA	NA	-0.699435181511888	NA	NA	NA	NA	NA	NA	FALSE
2	0	5	2	64	NA	NA	1	0	0	65	0	NA	-0.468752946832554	-0.444773185844135	0.93607182499755	-0.146241847832754	NA	NA	NA	NA	NA	0.757350196541534	NA	NA	NA	NA	NA	NA	FALSE
1	1	2	3	74	NA	NA	1	0	0	65	1	NA	-1.41949903902923	-1.65828840579279	-0.345614815046701	-3.284871511613	NA	NA	NA	NA	NA	-0.699435181511888	NA	NA	NA	NA	NA	NA	TRUE
2	1	5	5	69	0	0	1	0	1	65	0	0	0.976704791941883	-1.0452801585395	-0.482369122696573	0.843356701278693	NA	NA	0.720467054343767	0.578400824276161	0.39360280758219	-1.42679367384164	NA	NA	NA	NA	NA	1.0370697761515	FALSE
1	0	3	3	64	NA	NA	1	0	0	66	1	NA	-1.21477295391681	-0.409704821302057	0.258978094350474	-1.13552746726364	NA	NA	NA	NA	NA	-0.699435181511888	NA	NA	NA	NA	NA	NA	TRUE
2	0	2	2	72	NA	NA	1	0	1	66	0	NA	0.208395655400556	0.211662826450307	-0.323135585853736	0.643580937702953	NA	NA	NA	NA	NA	-1.42679367384164	NA	NA	NA	NA	NA	NA	TRUE
1	1	3	3	66	0	0	1	0	0	66	1	0	-1.79619923896141	-1.25074513346382	-1.50281134993457	-1.81482732892114	NA	NA	-0.66537251489395	-0.534170173007984	-0.363503769355316	-0.699435181511888	NA	NA	NA	NA	NA	-1.69226744541859	TRUE
1	0	1	2	76	NA	NA	1	NA	0	66	1	NA	-1.51349321875565	0.867867157498688	0.917094776404554	-1.65447933218601	NA	NA	NA	NA	NA	-0.699435181511888	NA	NA	NA	NA	NA	NA	FALSE
2	0	2	9	62	NA	NA	1	0	0	66	0	NA	-1.01612060085174	-0.848993717209569	-0.243603939083282	-0.784346142630102	NA	NA	NA	NA	NA	0.757350196541534	NA	NA	NA	NA	NA	NA	TRUE
2	0	2	0	64	NA	NA	1	0	0	66	0	NA	-2.3514484833473	1.30591588408333	-2.4836616224142	-1.38241908522919	NA	NA	NA	NA	NA	0.757350196541534	NA	NA	NA	NA	NA	NA	TRUE
1	1	4	5	62	NA	NA	1	0	0	66	1	NA	-0.186798336073469	-0.903652321533321	0.93607182499755	0.563488442177659	NA	NA	NA	NA	NA	-0.699435181511888	NA	NA	NA	NA	NA	NA	TRUE
2	1	2	2	65	NA	NA	1	0	0	66	0	NA	-2.2168733874382	0.827082919125945	-2.01533479794392	-2.46828496708875	NA	NA	NA	NA	NA	0.757350196541534	NA	NA	NA	NA	NA	NA	TRUE
1	0	6	6	71	NA	NA	1	0	1	67	1	NA	-1.25542897628906	-1.51921688967641	0.433489791563794	-2.9836146597025	NA	NA	NA	NA	NA	1.31768592231257	NA	NA	NA	NA	NA	NA	TRUE
2	0	2	5	73	NA	NA	1	0	0	67	0	NA	-2.65498347628016	0.238993735099599	0.350455964193371	-2.99068485545409	NA	NA	NA	NA	NA	0.757350196541534	NA	NA	NA	NA	NA	NA	TRUE
1	1	5	5	68	1	0	1	0	1	67	1	1	0.418445944427689	-1.33923193300678	0.160469398987025	0.400104297233207	NA	NA	1.38381154938067	1.72370879357198	-0.363503769355316	1.31768592231257	NA	NA	NA	NA	NA	0.686089882327903	TRUE
1	0	5	3	69	NA	NA	1	1	0	68	1	NA	0.285221023454338	-0.235898264177666	1.41967680983831	0.747271673402246	NA	NA	NA	NA	NA	-0.699435181511888	NA	NA	NA	NA	NA	NA	TRUE
2	1	3	3	71	NA	NA	1	0	1	68	0	NA	0.789392185481731	-0.79362968239062	0.159913501939628	0.288016420619818	NA	NA	NA	NA	NA	-1.42679367384164	NA	NA	NA	NA	NA	NA	FALSE
1	0	3	3	65	0	0	1	1	0	68	1	0	-0.52111249485727	1.04509488489979	0.834060949034132	-0.366340026245377	NA	NA	-0.66537251489395	-0.534170173007984	-0.363503769355316	-0.699435181511888	NA	NA	NA	NA	NA	-0.157515456731397	TRUE
1	0	2	5	61	NA	NA	1	1	0	69	1	NA	1.30622028742451	-3.11958861153938	-1.63951719765734	0.400104297233207	NA	NA	NA	NA	NA	-0.699435181511888	NA	NA	NA	NA	NA	NA	TRUE
2	0	1	2	63	NA	NA	1	0	0	69	0	NA	-1.13360199127777	-1.51094469495595	-0.383304530285727	-0.741610073645779	NA	NA	NA	NA	NA	0.757350196541534	NA	NA	NA	NA	NA	NA	TRUE
2	1	1	2	74	NA	NA	1	0	1	69	0	NA	-1.44359329345201	0.0697048788848926	-0.041742138962622	-0.430385788932317	NA	NA	NA	NA	NA	-1.42679367384164	NA	NA	NA	NA	NA	NA	FALSE
2	1	2	2	67	0	0	1	0	0	69	0	0	-0.735649460575117	-0.0705955830197992	-0.928284392298308	0.622983724015271	NA	NA	0.720467054343767	0.578400824276161	0.39360280758219	0.757350196541534	NA	NA	NA	NA	NA	0.861579829239699	TRUE
1	1	1	1	68	NA	NA	1	0	NA	69	1	NA	-1.21201441468818	-0.0846708573495403	-2.59800437519553	-0.256140809210867	NA	NA	NA	NA	NA	NA	NA	NA	NA	NA	NA	NA	TRUE
1	1	5	5	65	0	0	1	1	0	70	1	0	0.150141066392241	-0.66558759026323	0.156967218387056	0.603147586115854	NA	NA	-0.66537251489395	-0.534170173007984	-0.363503769355316	-0.699435181511888	NA	NA	NA	NA	NA	0.861579829239699	TRUE
1	0	5	5	64	NA	NA	1	0	0	70	1	NA	-1.11369983544304	-0.28755301456256	0.93607182499755	-0.150872287352684	NA	NA	NA	NA	NA	-0.699435181511888	NA	NA	NA	NA	NA	NA	TRUE
2	0	5	5	60	NA	NA	1	0	0	70	0	NA	-0.439039910392397	0.645725377978108	0.746085259791204	-0.234228410585424	NA	NA	NA	NA	NA	0.757350196541534	NA	NA	NA	NA	NA	NA	FALSE
1	1	6	6	67	0	0	1	1	0	71	1	0	1.07511054216944	0.0329600355054418	1.41967680983831	0.456166520568285	NA	NA	-0.66537251489395	-0.534170173007984	-0.363503769355316	-0.699435181511888	NA	NA	NA	NA	NA	0.502577462433494	FALSE
2	1	3	3	63	NA	NA	1	0	0	71	0	NA	0.0290888045801214	0.836538850257996	-0.29189764860096	0.451410881950058	NA	NA	NA	NA	NA	0.757350196541534	NA	NA	NA	NA	NA	NA	FALSE
1	1	2	2	71	NA	NA	1	0	1	72	1	NA	NA	NA	-2.59800437519553	-0.0370768259645116	NA	NA	NA	NA	NA	1.31768592231257	NA	NA	NA	NA	NA	NA	FALSE
1	0	3	5	76	NA	NA	1	0	0	72	1	NA	-0.0213780983975578	-0.140080101545211	-0.661703233697169	0.445189351138437	NA	NA	NA	NA	NA	-0.699435181511888	NA	NA	NA	NA	NA	NA	TRUE
1	0	2	3	71	NA	NA	1	0	0	72	1	NA	0.847825465553791	-0.595625272736302	0.93607182499755	0.311081756578245	NA	NA	NA	NA	NA	-0.699435181511888	NA	NA	NA	NA	NA	NA	TRUE
2	0	6	6	66	NA	NA	1	0	1	72	0	NA	0.403856980919931	1.74364251066846	1.41967680983831	0.530289859437726	NA	NA	NA	NA	NA	-1.42679367384164	NA	NA	NA	NA	NA	NA	TRUE
1	0	2	9	71	NA	NA	1	0	0	72	1	NA	NA	NA	0.191222427350534	0.641554249723373	NA	NA	NA	NA	NA	-0.699435181511888	NA	NA	NA	NA	NA	NA	TRUE
2	0	9	2	62	NA	NA	1	0	0	72	0	NA	-1.02098985473649	0.819865258636566	0.93607182499755	-0.182489713629687	NA	NA	NA	NA	NA	0.757350196541534	NA	NA	NA	NA	NA	NA	FALSE
1	1	9	1	60	NA	NA	1	0	1	72	1	NA	NA	NA	-1.00022931650081	0.21087741891962	NA	NA	NA	NA	NA	1.31768592231257	NA	NA	NA	NA	NA	NA	TRUE
2	1	1	0	68	NA	NA	1	0	0	72	0	NA	NA	NA	0.444809129430711	0.60533650135113	NA	NA	NA	NA	NA	0.757350196541534	NA	NA	NA	NA	NA	NA	TRUE
2	1	3	3	66	NA	NA	1	1	0	72	0	NA	-0.394038293434891	1.10155866332654	0.837007232586705	0.310135246134637	NA	NA	NA	NA	NA	0.757350196541534	NA	NA	NA	NA	NA	NA	FALSE
1	1	3	2	63	NA	NA	1	0	0	73	1	NA	-0.112282954138403	-1.75361703897429	-1.39242741965681	0.109279305022925	NA	NA	NA	NA	NA	-0.699435181511888	NA	NA	NA	NA	NA	NA	FALSE
1	0	3	3	63	NA	NA	1	0	0	73	1	NA	-0.649409972588731	-0.444397865908176	-2.65817331962752	-1.06022404851047	NA	NA	NA	NA	NA	-0.699435181511888	NA	NA	NA	NA	NA	NA	TRUE
2	0	6	5	70	NA	NA	1	1	0	73	0	NA	0.547518145358321	1.66065945304287	1.41967680983831	0.843356701278693	NA	NA	NA	NA	NA	0.757350196541534	NA	NA	NA	NA	NA	NA	TRUE
1	0	2	2	68	NA	NA	1	0	0	73	1	NA	-0.734165990092655	-1.30787285289876	-0.0387958554100494	-0.748927996230887	NA	NA	NA	NA	NA	-0.699435181511888	NA	NA	NA	NA	NA	NA	TRUE
2	1	2	3	65	NA	NA	1	1	1	73	0	NA	-0.0854553555535361	-0.179624170595082	0.350455964193371	-0.312666590720062	NA	NA	NA	NA	NA	-1.42679367384164	NA	NA	NA	NA	NA	NA	FALSE
1	0	3	3	66	NA	NA	1	0	1	71	1	NA	-0.363219749038614	-0.762270602282597	-1.92441282514842	0.553634393775803	NA	NA	NA	NA	NA	1.31768592231257	NA	NA	NA	NA	NA	NA	TRUE
1	0	2	2	60	NA	NA	1	1	0	71	1	NA	0.935288229849259	0.463601416756532	0.160469398987025	0.40377562115579	NA	NA	NA	NA	NA	-0.699435181511888	NA	NA	NA	NA	NA	NA	FALSE
2	1	3	5	78	NA	NA	1	1	0	71	0	NA	0.583687491039855	0.103586294040551	-0.323135585853736	0.650425155263899	NA	NA	NA	NA	NA	0.757350196541534	NA	NA	NA	NA	NA	NA	FALSE
2	0	5	4	70	NA	NA	1	NA	0	74	0	NA	-1.78320006416393	0.787728534920245	-0.232284601216365	-2.92017159691082	NA	NA	NA	NA	NA	0.757350196541534	NA	NA	NA	NA	NA	NA	FALSE
1	0	3	6	65	1	0	1	0	0	74	1	1	-1.06694488595691	-0.467120654894338	0.93607182499755	-1.74217935676094	NA	NA	1.38381154938067	1.72370879357198	-0.363503769355316	-0.699435181511888	NA	NA	NA	NA	NA	-1.60051123547138	TRUE
1	1	6	6	61	NA	NA	1	1	0	75	1	NA	NA	NA	-0.422200178264582	0.166112758468697	NA	NA	NA	NA	NA	-0.699435181511888	NA	NA	NA	NA	NA	NA	FALSE
2	0	6	6	69	NA	NA	1	1	1	75	0	NA	0.91358094904882	-0.253671599406901	1.41967680983831	0.843356701278693	NA	NA	NA	NA	NA	-1.42679367384164	NA	NA	NA	NA	NA	NA	TRUE
2	1	6	6	70	NA	NA	1	1	0	75	0	NA	-0.568097927844235	1.77462627084052	0.742583079191235	0.437320545798033	NA	NA	NA	NA	NA	0.757350196541534	NA	NA	NA	NA	NA	NA	TRUE
2	0	6	6	62	NA	NA	1	1	1	75	0	NA	-0.0954449272227125	0.632514953035279	0.742583079191235	-0.0799575123889376	NA	NA	NA	NA	NA	-1.42679367384164	NA	NA	NA	NA	NA	NA	TRUE
1	1	2	6	61	NA	NA	1	0	1	75	1	NA	0.0885524864187245	-0.981974039559325	0.543873721841557	0.518649145667469	NA	NA	NA	NA	NA	1.31768592231257	NA	NA	NA	NA	NA	NA	FALSE
1	0	9	6	70	NA	NA	1	1	1	75	1	NA	1.15429768877903	0.117084833140725	0.834060949034132	0.843356701278693	NA	NA	NA	NA	NA	1.31768592231257	NA	NA	NA	NA	NA	NA	FALSE
2	0	5	6	72	NA	NA	1	0	0	75	0	NA	-0.147677576620767	1.31385475526972	0.834060949034132	0.843356701278693	NA	NA	NA	NA	NA	0.757350196541534	NA	NA	NA	NA	NA	NA	FALSE
1	0	3	3	64	NA	NA	1	0	0	76	1	NA	-0.942180670653246	-0.813060503280578	-0.342112634446732	-0.640620830344723	NA	NA	NA	NA	NA	-0.699435181511888	NA	NA	NA	NA	NA	NA	TRUE
2	0	2	2	66	NA	NA	1	0	0	76	0	NA	0.993164856331231	-0.376198726082358	0.746085259791204	-0.169091302006522	NA	NA	NA	NA	NA	0.757350196541534	NA	NA	NA	NA	NA	NA	FALSE
1	1	3	3	77	NA	NA	1	1	1	76	1	NA	0.870563148120772	-1.89486955604451	-1.4083871965391	0.42118127245995	NA	NA	NA	NA	NA	1.31768592231257	NA	NA	NA	NA	NA	NA	TRUE
2	1	3	5	72	1	0	1	0	1	76	0	1	1.02446494812802	-0.264412909238547	-0.909307343705311	0.518649145667469	NA	NA	-1.49839467130391	-1.8664362732945	0.39360280758219	-1.42679367384164	NA	NA	NA	NA	NA	0.727956750810199	TRUE
1	0	6	3	61	0	0	1	0	0	76	1	0	0.451096211160219	-0.602945412291237	-0.752625206492669	0.425616725230213	NA	NA	-0.66537251489395	-0.534170173007984	-0.363503769355316	-0.699435181511888	NA	NA	NA	NA	NA	0.594333672380698	FALSE
2	1	3	3	65	NA	NA	1	0	0	76	0	NA	0.422284796545894	-0.991573609381273	0.100300454555033	0.105876123956375	NA	NA	NA	NA	NA	0.757350196541534	NA	NA	NA	NA	NA	NA	FALSE
1	0	3	3	63	NA	NA	1	0	0	77	1	NA	-0.326620648393653	-0.473010940282231	-0.928284392298308	0.420701510920889	NA	NA	NA	NA	NA	-0.699435181511888	NA	NA	NA	NA	NA	NA	TRUE
2	0	2	3	70	NA	NA	1	0	0	78	0	NA	-0.798519506214857	-0.896043560906164	-0.272522402251878	-0.719638859561546	NA	NA	NA	NA	NA	0.757350196541534	NA	NA	NA	NA	NA	NA	TRUE
1	1	5	5	70	NA	NA	1	1	1	78	1	NA	-0.0258505916094779	1.32212694999018	0.742583079191235	-0.0915243981250983	NA	NA	NA	NA	NA	1.31768592231257	NA	NA	NA	NA	NA	NA	FALSE
1	0	2	3	73	NA	NA	1	0	0	78	1	NA	0.0471359243260999	0.526907535736706	NA	NA	NA	NA	NA	NA	NA	-0.699435181511888	NA	NA	NA	NA	NA	NA	FALSE
2	1	5	6	65	NA	NA	1	0	0	78	0	NA	-0.891661975238483	0.292840709972892	-0.715333689009729	-1.35610964552863	NA	NA	NA	NA	NA	0.757350196541534	NA	NA	NA	NA	NA	NA	TRUE
1	1	6	6	68	0	0	1	1	0	78	1	0	0.916339488277448	0.0713623645456156	NA	0.727536666323406	NA	NA	-0.66537251489395	-0.534170173007984	-0.363503769355316	-0.699435181511888	NA	NA	NA	NA	NA	NA	TRUE
2	0	5	3	73	0	0	1	0	0	78	0	0	-0.963165020691598	-0.149217145652586	0.93607182499755	0.2953371491696	NA	NA	0.720467054343767	0.578400824276161	0.39360280758219	0.757350196541534	NA	NA	NA	NA	NA	0.555170088403225	TRUE
2	1	5	5	65	0	0	1	0	0	78	0	0	-0.590579931843843	-0.453045380564597	-2.01533479794392	-0.0793824949330142	NA	NA	0.720467054343767	0.578400824276161	0.39360280758219	0.757350196541534	NA	NA	NA	NA	NA	0.112433984632428	FALSE
1	0	5	5	66	NA	NA	1	0	0	78	1	NA	-0.434746108244223	-0.137235666498069	-0.345614815046701	0.843356701278693	NA	NA	NA	NA	NA	-0.699435181511888	NA	NA	NA	NA	NA	NA	FALSE
2	1	2	3	73	NA	NA	1	0	0	78	0	NA	0.774155397401464	-0.0296821424665505	-0.0790336564455622	0.643580937702953	NA	NA	NA	NA	NA	0.757350196541534	NA	NA	NA	NA	NA	NA	TRUE
1	0	5	3	63	0	0	1	1	0	78	1	0	-0.901524648280998	0.296451565093772	-0.323135585853736	-2.23675876542304	NA	NA	-0.66537251489395	-0.534170173007984	-0.363503769355316	-0.699435181511888	NA	NA	NA	NA	NA	-2.05937966573926	TRUE
2	1	5	9	74	NA	NA	1	0	0	72	0	NA	0.850584004782419	-0.270591308783785	0.746085259791204	0.727536666323406	NA	NA	NA	NA	NA	0.757350196541534	NA	NA	NA	NA	NA	NA	FALSE
1	0	3	3	73	NA	NA	1	1	0	79	1	NA	-0.169511756047867	1.40511000761577	0.93607182499755	0.519576048718969	NA	NA	NA	NA	NA	-0.699435181511888	NA	NA	NA	NA	NA	NA	TRUE
2	0	2	2	63	NA	NA	1	1	0	79	0	NA	0.133554103376231	-0.52614075421089	0.258978094350474	-0.65150482557942	NA	NA	NA	NA	NA	0.757350196541534	NA	NA	NA	NA	NA	NA	TRUE
1	1	2	2	76	NA	NA	1	0	1	80	1	NA	0.115685674693998	-0.895755446748818	-0.292382557490226	-0.490011333694491	NA	NA	NA	NA	NA	1.31768592231257	NA	NA	NA	NA	NA	NA	FALSE
2	1	3	2	69	0	0	1	0	0	80	0	0	-1.04754759127519	-0.152251265543899	-0.99728303294824	-0.799202262902114	NA	NA	0.720467054343767	0.578400824276161	0.39360280758219	0.757350196541534	NA	NA	NA	NA	NA	-0.547658934532462	TRUE
1	0	2	2	70	NA	NA	1	0	1	80	1	NA	-1.53166723712829	1.98602674052946	-0.516624331660052	-1.55744004590213	NA	NA	NA	NA	NA	1.31768592231257	NA	NA	NA	NA	NA	NA	TRUE
2	1	2	5	65	0	0	1	0	0	80	0	0	0.313853747004918	0.831975939971589	0.160469398987025	0.843356701278693	NA	NA	0.720467054343767	0.578400824276161	0.39360280758219	0.757350196541534	NA	NA	NA	NA	NA	1.0370697761515	FALSE
2	0	2	1	70	NA	NA	1	0	0	81	0	NA	-1.20242160369183	-0.690158056669162	-0.485315406249146	-1.7849184799963	NA	NA	NA	NA	NA	0.757350196541534	NA	NA	NA	NA	NA	NA	TRUE
1	0	3	5	61	0	0	1	0	0	81	1	0	-0.550877323734511	-0.174685940372716	0.834060949034132	-0.258670529055403	NA	NA	-0.66537251489395	-0.534170173007984	-0.363503769355316	-0.699435181511888	NA	NA	NA	NA	NA	-0.154812172226573	TRUE
1	1	5	6	62	1	0	1	1	1	82	1	1	-1.66124618052598	-0.0125275388687747	0.258978094350474	-0.219133960385755	NA	NA	1.38381154938067	1.72370879357198	-0.363503769355316	1.31768592231257	NA	NA	NA	NA	NA	0.201486910074809	FALSE
1	0	5	3	70	1	0	1	0	0	82	1	1	0.908460631264392	-1.11039145162267	-2.01533479794392	0.843356701278693	NA	NA	1.38381154938067	1.72370879357198	-0.363503769355316	-0.699435181511888	NA	NA	NA	NA	NA	1.0370697761515	TRUE
2	0	3	5	69	0	0	1	0	0	82	0	0	-0.121497802608409	0.56892071989776	0.0689915291441274	0.0381377483977137	NA	NA	0.720467054343767	0.578400824276161	0.39360280758219	0.757350196541534	NA	NA	NA	NA	NA	-0.0710784352619809	TRUE
2	1	3	3	63	NA	NA	1	0	0	82	0	NA	0.251035493802262	0.135810223535487	0.258978094350474	0.750662836701149	NA	NA	NA	NA	NA	0.757350196541534	NA	NA	NA	NA	NA	NA	FALSE
1	0	6	6	60	NA	NA	1	1	1	82	1	NA	0.62063155992056	0.0569117702799153	-0.752625206492669	0.541655124145834	NA	NA	NA	NA	NA	1.31768592231257	NA	NA	NA	NA	NA	NA	TRUE
2	1	6	3	63	NA	NA	1	0	1	82	0	NA	0.813461244837969	0.45532922203607	1.02747870668232	0.843356701278693	NA	NA	NA	NA	NA	-1.42679367384164	NA	NA	NA	NA	NA	NA	TRUE
2	0	6	5	65	NA	NA	1	0	0	82	0	NA	-2.76117691253835	-0.739877923855672	-0.905876151263472	-1.28976502644715	NA	NA	NA	NA	NA	0.757350196541534	NA	NA	NA	NA	NA	NA	TRUE
1	1	6	5	61	0	1	1	1	1	82	1	1	-0.0665066139817261	0.212614881615834	1.41967680983831	-0.356764065333418	NA	NA	1.38381154938067	-0.534170173007984	2.53298658328546	1.31768592231257	NA	NA	NA	NA	NA	-0.157515456731397	FALSE
2	0	5	5	70	NA	NA	1	1	1	82	0	NA	-0.5537627615898	0.308808364184248	1.41967680983831	-0.667249727296683	NA	NA	NA	NA	NA	-1.42679367384164	NA	NA	NA	NA	NA	NA	TRUE
1	1	6	3	72	NA	NA	1	0	0	82	1	NA	1.48630186144411	-2.23406600010538	-0.965974107537334	0.843356701278693	NA	NA	NA	NA	NA	-0.699435181511888	NA	NA	NA	NA	NA	NA	TRUE
1	0	5	3	68	NA	NA	1	0	1	82	1	NA	-0.780920939578791	-1.12830521256698	-0.734795646491992	-0.230575899526929	NA	NA	NA	NA	NA	1.31768592231257	NA	NA	NA	NA	NA	NA	TRUE
2	0	6	6	67	NA	NA	1	0	0	82	0	NA	0.498983265973016	-0.630606431499766	0.159913501939628	0.495896596412831	NA	NA	NA	NA	NA	0.757350196541534	NA	NA	NA	NA	NA	NA	FALSE
2	1	3	5	63	0	0	1	1	0	83	0	0	0.795465917529074	0.894242798007622	0.160469398987025	0.843356701278693	NA	NA	0.720467054343767	0.578400824276161	0.39360280758219	0.757350196541534	NA	NA	NA	NA	NA	1.0370697761515	TRUE
1	1	3	6	71	NA	NA	1	1	0	83	1	NA	0.829524548554489	1.33106257880395	NA	NA	NA	NA	NA	NA	NA	-0.699435181511888	NA	NA	NA	NA	NA	NA	FALSE
1	0	3	3	63	NA	NA	1	0	1	83	1	NA	0.551342813997732	-2.12047450224369	-0.383304530285727	-0.944819015579017	NA	NA	NA	NA	NA	1.31768592231257	NA	NA	NA	NA	NA	NA	TRUE
2	1	3	5	69	NA	NA	1	1	1	83	0	NA	0.9091084558369	1.20853545212849	0.160469398987025	0.843356701278693	NA	NA	NA	NA	NA	-1.42679367384164	NA	NA	NA	NA	NA	NA	TRUE
1	0	9	2	75	NA	NA	1	0	1	84	1	NA	-2.14927705133322	-1.42673269154205	-0.323135585853736	-2.77394418318331	NA	NA	NA	NA	NA	1.31768592231257	NA	NA	NA	NA	NA	NA	TRUE
2	0	3	3	63	NA	NA	1	0	1	84	0	NA	-1.20689409690375	0.772048994866233	0.163415682539597	-1.73868610750885	NA	NA	NA	NA	NA	-1.42679367384164	NA	NA	NA	NA	NA	NA	FALSE
1	1	6	5	68	NA	NA	1	0	0	84	1	NA	-1.98390860609439	-0.792442733004201	0.746085259791204	-1.59270062083671	NA	NA	NA	NA	NA	-0.699435181511888	NA	NA	NA	NA	NA	NA	TRUE
1	0	5	3	66	0	0	1	0	0	84	1	0	-1.47642225124829	0.0126643652285708	-0.422200178264582	-2.27442021659884	NA	NA	-0.66537251489395	-0.534170173007984	-0.363503769355316	-0.699435181511888	NA	NA	NA	NA	NA	-2.13770683369421	TRUE
2	0	3	5	69	0	0	1	0	0	84	0	0	-1.78026283387155	0.433516491813543	-0.251190661651231	-2.43845412644588	NA	NA	0.720467054343767	0.578400824276161	0.39360280758219	0.757350196541534	NA	NA	NA	NA	NA	-1.82327461987512	FALSE
2	1	5	5	71	0	0	1	1	1	84	0	0	0.39726232292674	-3.07168514199043	0.163415682539597	0.264987296266777	NA	NA	0.720467054343767	0.578400824276161	0.39360280758219	-1.42679367384164	NA	NA	NA	NA	NA	0.552466803898402	FALSE
1	0	5	5	60	NA	NA	1	1	1	85	1	NA	0.354688460440912	1.26224200128672	1.41967680983831	0.351354192073224	NA	NA	NA	NA	NA	1.31768592231257	NA	NA	NA	NA	NA	NA	TRUE
2	0	6	6	64	0	0	1	1	1	85	0	0	0.261025065471438	-0.676328900094875	1.41967680983831	0.603147586115854	NA	NA	0.720467054343767	0.578400824276161	0.39360280758219	-1.42679367384164	NA	NA	NA	NA	NA	0.861579829239699	FALSE
2	1	3	4	67	NA	NA	1	1	0	85	0	NA	0.995923395559859	-0.0511647621298409	1.41967680983831	0.843356701278693	NA	NA	NA	NA	NA	0.757350196541534	NA	NA	NA	NA	NA	NA	TRUE
1	1	3	3	63	NA	NA	1	1	0	85	1	NA	-1.99050599744123	-1.46513502058222	1.41967680983831	-3.31221370927849	NA	NA	NA	NA	NA	-0.699435181511888	NA	NA	NA	NA	NA	NA	TRUE
1	0	3	3	67	NA	NA	1	1	1	85	1	NA	0.831635263210609	-0.662830360994701	-0.482369122696573	0.649761610923489	NA	NA	NA	NA	NA	1.31768592231257	NA	NA	NA	NA	NA	NA	TRUE
2	0	5	5	63	1	0	1	1	0	85	0	1	0.400450617118795	-0.900318357035225	0.837007232586705	0.110423804079224	NA	NA	-1.49839467130391	-1.8664362732945	0.39360280758219	0.757350196541534	NA	NA	NA	NA	NA	0.510599935416106	TRUE
1	0	3	5	65	NA	NA	1	1	0	85	1	NA	0.660512859093638	-0.343974796587422	0.746085259791204	0.843356701278693	NA	NA	NA	NA	NA	-0.699435181511888	NA	NA	NA	NA	NA	NA	TRUE
2	1	2	2	64	NA	NA	1	0	1	85	0	NA	NA	NA	-0.0387958554100494	0.128731345998567	NA	NA	NA	NA	NA	-1.42679367384164	NA	NA	NA	NA	NA	NA	TRUE
1	0	5	5	63	0	0	1	NA	0	86	1	0	-0.517273642739065	1.39275320852529	NA	NA	NA	NA	-0.66537251489395	-0.534170173007984	-0.363503769355316	-0.699435181511888	NA	NA	NA	NA	NA	NA	TRUE
2	1	5	3	64	0	0	1	NA	1	86	0	0	0.988295602446483	1.29266024976378	NA	NA	NA	NA	0.720467054343767	0.578400824276161	0.39360280758219	-1.42679367384164	NA	NA	NA	NA	NA	NA	FALSE
1	0	3	3	66	NA	NA	1	NA	1	87	1	NA	0.93252969062063	0.138567452804015	-0.12971782820555	0.843356701278693	NA	NA	NA	NA	NA	1.31768592231257	NA	NA	NA	NA	NA	NA	TRUE
2	0	9	3	71	NA	NA	1	NA	0	87	0	NA	-1.66278144344552	1.09546746955992	NA	NA	NA	NA	NA	NA	NA	0.757350196541534	NA	NA	NA	NA	NA	NA	FALSE
2	1	4	4	67.367	0	0	1	NA	1	87	0	0	0.87856890376049	-1.5216440083857	-1.83787681717803	-0.761295991485434	NA	NA	0.720467054343767	0.578400824276161	0.39360280758219	-1.42679367384164	NA	NA	NA	NA	NA	NA	TRUE
1	0	3	3	68	NA	NA	1	NA	1	88	1	NA	-0.767001344808988	-0.311663661313873	-0.232213613058235	0.211103571828744	NA	NA	NA	NA	NA	1.31768592231257	NA	NA	NA	NA	NA	NA	TRUE
2	1	3	3	68	NA	NA	1	NA	0	88	0	NA	0.232086752230452	-0.25642882867543	-1.24739008265948	-0.483588969344594	NA	NA	NA	NA	NA	0.757350196541534	NA	NA	NA	NA	NA	NA	FALSE
1	1	5	5	68	NA	NA	1	NA	0	88	1	NA	-0.712228225791387	-1.14056358234428	-0.737812918202694	-0.0977994042807672	NA	NA	NA	NA	NA	-0.699435181511888	NA	NA	NA	NA	NA	NA	TRUE
2	1	5	3	64	NA	NA	1	NA	0	88	0	NA	-0.0933342125665928	-1.36137798676337	-2.30427905148651	-0.489365322200658	NA	NA	NA	NA	NA	0.757350196541534	NA	NA	NA	NA	NA	NA	TRUE
1	1	2	6	69	NA	NA	1	NA	1	88	1	NA	-0.439993324655313	-0.185427250204361	-0.909307343705311	-0.790525638754988	NA	NA	NA	NA	NA	1.31768592231257	NA	NA	NA	NA	NA	NA	FALSE
2	0	3	4	62	NA	NA	1	NA	1	88	0	NA	-0.767092515791409	-1.59278601257183	1.02747870668232	0.742455475501033	NA	NA	NA	NA	NA	-1.42679367384164	NA	NA	NA	NA	NA	NA	TRUE
1	0	2	2	66	0	0	1	NA	0	88	1	0	-2.01008838010675	-0.0475086976322385	1.41967680983831	0.0884205947909192	NA	NA	-0.66537251489395	-0.534170173007984	-0.363503769355316	-0.699435181511888	NA	NA	NA	NA	NA	NA	TRUE
2	1	1	2	63	NA	NA	1	NA	0	88	0	NA	0.0516084175380198	-0.935299515798689	0.188276143797962	0.620477274496629	NA	NA	NA	NA	NA	0.757350196541534	NA	NA	NA	NA	NA	NA	TRUE
1	0	3	5	71	1	0	1	NA	0	88	1	1	-1.02693668815717	-1.67653549027116	-0.544324172396379	-0.985929596788492	NA	NA	1.38381154938067	1.72370879357198	-0.363503769355316	-0.699435181511888	NA	NA	NA	NA	NA	NA	TRUE
2	0	3	3	67	NA	NA	1	NA	0	88	0	NA	-2.21303453532	1.17474124275145	-1.39841001172884	-2.07817950317176	NA	NA	NA	NA	NA	0.757350196541534	NA	NA	NA	NA	NA	NA	FALSE
1	1	3	3	68	NA	NA	1	NA	0	88	1	NA	-0.294923795924039	-0.567877047749159	-0.581615689879319	0.307670985887234	NA	NA	NA	NA	NA	-0.699435181511888	NA	NA	NA	NA	NA	NA	TRUE
1	0	5	6	63	NA	NA	1	1	0	89	1	NA	-1.12911531458706	1.15564053242073	1.41967680983831	0.115240376902768	NA	NA	NA	NA	NA	-0.699435181511888	NA	NA	NA	NA	NA	NA	TRUE
2	0	2	2	63	NA	NA	1	1	1	89	0	NA	-0.449804205260744	-0.0525341336332187	0.29028701976138	-0.11515885568048	NA	NA	NA	NA	NA	-1.42679367384164	NA	NA	NA	NA	NA	NA	TRUE
1	0	6	6	63	NA	NA	1	0	1	90	1	NA	0.121977476350424	1.2647111163979	0.29028701976138	0.603147586115854	NA	NA	NA	NA	NA	1.31768592231257	NA	NA	NA	NA	NA	NA	TRUE
2	0	6	5	62	0	0	1	0	1	90	0	0	-0.598585687483561	-0.826270928223406	-0.422200178264582	-1.28339222308938	NA	NA	0.720467054343767	0.578400824276161	0.39360280758219	-1.42679367384164	NA	NA	NA	NA	NA	-0.817608375896286	FALSE
1	1	4	3	65	NA	NA	1	1	1	90	1	NA	0.776517175957264	0.502003745796706	0.258978094350474	0.179524242869058	NA	NA	NA	NA	NA	1.31768592231257	NA	NA	NA	NA	NA	NA	TRUE
1	0	4	3	63.1786447638604	0	0	2	1	1	9	1	0	0.769286143516716	1.63917683337958	-0.133220008805519	0.843356701278693	1.06824016148284	1.04019187511459	-0.66537251489395	-0.534170173007984	-0.363503769355316	1.31768592231257	3.98800157954223	1.59705704999533	1.51948054597133	0.81831627160494	4.18460416750671	1.0370697761515	TRUE
2	1	3	6	63.7700205338809	NA	NA	2	0	0	9	0	NA	-0.144210290108847	-1.1087871858984	-3.10058640862929	0.541190338713188	0.460954917913	1.13967048895896	NA	NA	NA	0.757350196541534	4.04753830952972	2.40623784542788	2.35443447920835	0.316445758136249	3.79617799579987	NA	TRUE
1	1	6	5	62.0287474332649	0	0	2	0	0	9	1	0	-0.521633420803117	-2.08236028736086	-0.394393433453645	-0.164905032522424	0.102014920146901	-0.478589707682116	-0.66537251489395	-0.534170173007984	-0.363503769355316	-0.699435181511888	-0.776394249183889	0.879870687760767	0.868170294806396	0.198813287983049	-0.763598099024389	0.0179744901804001	TRUE
1	0	3	5	67.6139630390144	NA	NA	2	1	0	11	1	NA	0.905702092035763	-1.43542541557519	0.156967218387056	0.843356701278693	NA	NA	NA	NA	NA	-0.699435181511888	NA	NA	NA	NA	NA	NA	FALSE
2	0	2	2	68.1067761806981	NA	NA	2	0	0	11	0	NA	-0.604281457004563	-0.797092849069222	0.742583079191235	-0.424798939647741	NA	NA	NA	NA	NA	0.757350196541534	NA	NA	NA	NA	NA	NA	FALSE
1	1	2	3	63.605749486653	NA	NA	2	1	0	11	1	NA	1.28860292264195	-0.9636244760154	0.742583079191235	0.527783409919085	NA	NA	NA	NA	NA	-0.699435181511888	NA	NA	NA	NA	NA	NA	TRUE
2	1	3	4	67.482546201232	0	0	2	1	1	11	0	0	0.377029382335065	0.169649642289253	-0.756127387092638	0.508160335260764	NA	NA	0.720467054343767	0.578400824276161	0.39360280758219	-1.42679367384164	NA	NA	NA	NA	NA	0.727956750810199	TRUE
1	0	3	5	73.8562628336756	0	1	2	0	1	11	1	1	0.601034993776241	-2.65425418568217	-1.22141790304345	0.545427032575687	NA	NA	1.38381154938067	-0.534170173007984	2.53298658328546	1.31768592231257	NA	NA	NA	NA	NA	0.636200540862994	FALSE
2	0	3	3	61.9301848049281	0	1	2	0	0	11	0	1	0.177095563603769	0.0998770096064961	0.773892004602141	0.843356701278693	NA	NA	-1.49839467130391	0.578400824276161	-2.7427243258505	0.757350196541534	NA	NA	NA	NA	NA	1.0370697761515	TRUE
1	1	2	3	65.2484599589322	NA	NA	2	0	1	11	1	NA	-1.92367020105662	-1.10055698757983	-1.53172981310316	-1.63428453032248	NA	NA	NA	NA	NA	1.31768592231257	NA	NA	NA	NA	NA	NA	FALSE
2	1	2	2	68.9281314168378	NA	NA	2	1	0	11	0	NA	1.04341368969983	0.12782614297237	0.350455964193371	0.843356701278693	NA	NA	NA	NA	NA	0.757350196541534	NA	NA	NA	NA	NA	NA	TRUE
1	1	2	1	67.64681724846	NA	NA	2	0	0	41	1	NA	-1.85407586544339	-0.410944990624929	0.159913501939628	-0.597656352786755	-1.17036776540413	-0.409999356394184	NA	NA	NA	-0.699435181511888	0.196665264293693	0.712467827925962	0.748601221865945	-0.654116439743747	-1.37564109037271	NA	TRUE
2	0	2	2	71.523613963039	NA	NA	2	0	1	41	0	NA	-1.56361515349759	-0.444685980065521	0.350455964193371	-1.15363542528718	NA	NA	NA	NA	NA	-1.42679367384164	NA	NA	NA	NA	NA	NA	TRUE
1	0	3	3	62.0944558521561	0	0	2	0	0	51	1	0	-0.622276784313458	-0.358179273097669	-0.152126069240385	-0.860650363765757	NA	NA	-0.66537251489395	-0.534170173007984	-0.363503769355316	-0.699435181511888	NA	NA	NA	NA	NA	-0.19135985223108	FALSE
2	0	5	2	66.4312114989733	0	0	2	1	0	51	0	0	-0.946526265238505	-0.159381720254664	-0.152126069240385	-0.619067959206606	NA	NA	0.720467054343767	0.578400824276161	0.39360280758219	0.757350196541534	NA	NA	NA	NA	NA	-0.725764785417225	TRUE
1	1	3	5	69.0924024640657	0	0	2	0	1	51	1	0	-0.709700170063589	-0.265565872782805	-0.323135585853736	0.747271673402246	NA	NA	-0.66537251489395	-0.534170173007984	-0.363503769355316	1.31768592231257	NA	NA	NA	NA	NA	0.903446697721995	FALSE
2	1	3	5	71.9835728952772	0	0	2	1	0	51	0	0	0.747578862716278	0.921903817216151	1.41967680983831	0.641554249723373	NA	NA	0.720467054343767	0.578400824276161	0.39360280758219	0.757350196541534	NA	NA	NA	NA	NA	0.769823619292495	TRUE
1	1	5	5	73.3305954825462	0	0	2	1	1	51	1	0	-0.745639032244294	0.741543540610562	-0.326637766453705	-0.352334066562495	NA	NA	-0.66537251489395	-0.534170173007984	-0.363503769355316	1.31768592231257	NA	NA	NA	NA	NA	-0.157515456731397	FALSE
2	1	3	5	72.082135523614	0	0	2	0	0	51	0	0	-0.552861139763969	1.01067873091645	0.156967218387056	0.519576048718969	NA	NA	0.720467054343767	0.578400824276161	0.39360280758219	0.757350196541534	NA	NA	NA	NA	NA	0.727956750810199	TRUE
1	1	3	3	70.3080082135524	0	1	2	0	0	51	1	1	0.136312642604859	-0.201106790258373	-1.34174324789682	-1.15251612569879	NA	NA	1.38381154938067	-0.534170173007984	2.53298658328546	-0.699435181511888	NA	NA	NA	NA	NA	-1.11861154772311	FALSE
1	0	3	4	61.6016427104723	NA	NA	2	0	1	72	1	NA	-1.34606585129779	-0.621018085212379	-2.59800437519553	0.456166520568285	NA	NA	NA	NA	NA	1.31768592231257	NA	NA	NA	NA	NA	NA	FALSE
2	0	5	1	66.5954825462012	NA	NA	2	0	0	72	0	NA	0.184326596044317	-1.03729607797638	-2.22868369898859	0.069236064160956	NA	NA	NA	NA	NA	0.757350196541534	NA	NA	NA	NA	NA	NA	TRUE
1	1	6	3	68.1724845995893	NA	NA	2	0	1	72	1	NA	0.646811333932918	-0.688022265092047	-0.232213613058235	0.548860385145829	NA	NA	NA	NA	NA	1.31768592231257	NA	NA	NA	NA	NA	NA	TRUE
2	1	5	5	64.1314168377823	0	0	2	0	0	72	0	0	-0.174505175205634	-0.260138113109485	-2.01533479794392	0.650425155263899	NA	NA	0.720467054343767	0.578400824276161	0.39360280758219	0.757350196541534	NA	NA	NA	NA	NA	0.769823619292495	FALSE
1	0	3	1	63.7043121149897	NA	NA	2	0	1	72	1	NA	-0.399158611219319	0.24483881111077	-0.383304530285727	0.843356701278693	NA	NA	NA	NA	NA	1.31768592231257	NA	NA	NA	NA	NA	NA	TRUE
2	0	2	1	64.5913757700205	0	0	2	1	0	72	0	0	0.784522931596982	0.875229293455515	-0.661703233697169	0.843356701278693	NA	NA	0.720467054343767	0.578400824276161	0.39360280758219	0.757350196541534	NA	NA	NA	NA	NA	1.0370697761515	TRUE
1	1	NA	1	63.3429158110883	1	0	2	0	1	72	1	1	0.245518415345006	-0.514257704369547	0.100300454555033	0.43288509302777	NA	NA	1.38381154938067	1.72370879357198	-0.363503769355316	1.31768592231257	NA	NA	NA	NA	NA	0.502577462433494	TRUE
2	1	NA	1	64.9856262833676	NA	NA	2	0	0	72	0	NA	-1.02982212601246	-1.19304118571419	-2.11439939035477	0.195178825235016	NA	NA	NA	NA	NA	0.757350196541534	NA	NA	NA	NA	NA	NA	TRUE
1	0	1	5	69.4866529774127	NA	NA	2	0	0	72	1	NA	0.299504397271689	-1.8309984322842	0.350455964193371	0.742455475501033	NA	NA	NA	NA	NA	-0.699435181511888	NA	NA	NA	NA	NA	NA	FALSE
2	0	0	1	67.367	NA	NA	2	0	0	72	0	NA	-0.862993524043663	-0.728935705645295	-0.889388744319453	-0.472708340813932	NA	NA	NA	NA	NA	0.757350196541534	NA	NA	NA	NA	NA	NA	TRUE
1	0	4	3	66.3655030800821	NA	NA	2	0	1	72	1	NA	0.432274368215071	-1.80371273301163	0.271309971168384	0.445189351138437	NA	NA	NA	NA	NA	1.31768592231257	NA	NA	NA	NA	NA	NA	TRUE
2	0	0	0	61.7659137577002	NA	NA	2	0	0	72	0	NA	0.0859208458167575	-2.11553627202132	-0.232213613058235	-0.859732466650206	NA	NA	NA	NA	NA	0.757350196541534	NA	NA	NA	NA	NA	NA	FALSE
1	0	5	5	66.7597535934292	0	0	2	0	0	92	1	0	-1.77732560357918	0.0793044487068407	-0.326637766453705	-0.865479070404473	-1.79044227388085	-0.549744727869436	-0.66537251489395	-0.534170173007984	-0.363503769355316	-0.699435181511888	0.0878428546531155	-0.560906213557974	-0.450655442746093	-1.07183173202153	-0.802178886502403	-0.544955650027639	TRUE
2	0	2	4	65.6098562628337	0	0	2	0	1	92	0	0	-2.00850132475012	-1.02622144461067	0.251391371782525	-1.52456752604853	0.764324279467869	-0.461776967540662	0.720467054343767	0.578400824276161	0.39360280758219	-1.42679367384164	-0.78369169859565	0.987618076026627	0.961980465923821	0.390457782762465	-2.61348850398637	-0.901342112860878	TRUE
1	1	6	3	62.1930184804928	1	0	2	1	0	92	1	1	-0.538980923539503	0.67548019236186	0.159913501939628	0.275933580985989	-0.167809275474599	-0.124690224396957	1.38381154938067	1.72370879357198	-0.363503769355316	-0.699435181511888	0.272796965545929	1.41690201169915	1.402123550827	0.291022505074566	-1.17040809052967	0.552466803898402	TRUE
2	1	3	3	67.088295687885	NA	NA	2	0	0	92	0	NA	-1.81996544198089	0.155157051621661	0.93607182499755	-2.65566397266457	-0.0104778862799244	-1.62711392237384	NA	NA	NA	0.757350196541534	-2.96211354832297	-1.10917322555458	-1.13440404958621	0.480177139725686	-3.56755975080927	NA	TRUE
2	1	2	3	64.8542094455852	0	1	2	1	1	97	0	1	-1.55849483571316	0.412033872150252	0.834060949034132	-0.570286543738146	NA	NA	-1.49839467130391	0.578400824276161	-2.7427243258505	-1.42679367384164	NA	NA	NA	NA	NA	-0.0657592467841919	TRUE
2	0	5	3	76.4188911704312	0	0	2	0	0	97	0	0	-1.67648296860624	0.751420001055295	-0.326637766453705	0.171599002638187	NA	NA	0.720467054343767	0.578400824276161	0.39360280758219	0.757350196541534	NA	NA	NA	NA	NA	0.418843725468902	TRUE
1	0	5	3	70.5379876796715	NA	NA	2	0	1	97	1	NA	-1.55530380816746	-1.55923470797541	-1.16428526713093	0.336955322314094	NA	NA	NA	NA	NA	1.31768592231257	NA	NA	NA	NA	NA	NA	TRUE
1	1	3	3	66.2012320328542	NA	NA	2	0	0	97	1	NA	1.10852134862235	-1.8491470874494	-1.50281134993457	0.843356701278693	NA	NA	NA	NA	NA	-0.699435181511888	NA	NA	NA	NA	NA	NA	TRUE
1	0	5	4	72.6735112936345	NA	NA	2	1	0	99	1	NA	-1.81015456137546	0.0222639350505189	-1.16240913689622	-2.76877197842812	NA	NA	NA	NA	NA	-0.699435181511888	NA	NA	NA	NA	NA	NA	TRUE
2	0	2	2	62.3244353182751	0	0	2	0	0	99	0	0	-2.23026932290852	-1.00473882494738	-2.57808577580967	-3.31094607904621	NA	NA	0.720467054343767	0.578400824276161	0.39360280758219	0.757350196541534	NA	NA	NA	NA	NA	-3.28772191358998	TRUE
1	1	2	2	74.8090349075975	NA	NA	2	1	0	99	1	NA	0.987647777873975	-1.02626665398739	-0.323691482901132	0.843356701278693	NA	NA	NA	NA	NA	-0.699435181511888	NA	NA	NA	NA	NA	NA	TRUE
2	1	3	3	62.0616016427105	NA	NA	2	1	1	99	0	NA	0.853342544011047	0.0544426551687322	0.251391371782525	0.746890928271296	NA	NA	NA	NA	NA	-1.42679367384164	NA	NA	NA	NA	NA	NA	TRUE
1	0	3	3	75.3018480492813	NA	NA	2	0	0	100	1	NA	0.823756406197552	-1.84458417716299	0.353402247745944	0.609061561038424	NA	NA	NA	NA	NA	-0.699435181511888	NA	NA	NA	NA	NA	NA	TRUE
2	0	2	2	63.1457905544148	0	0	2	0	0	100	0	0	-1.22795081977804	-1.7689324826269	-1.44080784030766	-0.380114525377991	NA	NA	0.720467054343767	0.578400824276161	0.39360280758219	0.757350196541534	NA	NA	NA	NA	NA	-0.157515456731397	FALSE
1	1	3	3	67.5482546201232	1	0	2	0	0	100	1	1	-1.30407657082223	1.1268377732025	-0.326637766453705	-0.61196280362207	NA	NA	1.38381154938067	1.72370879357198	-0.363503769355316	-0.699435181511888	NA	NA	NA	NA	NA	-0.333005403643193	FALSE
2	1	3	5	65.4784394250513	NA	NA	2	1	1	100	0	NA	0.140151494723064	0.146551533367132	-1.41188937713907	-0.112493213146342	NA	NA	NA	NA	NA	-1.42679367384164	NA	NA	NA	NA	NA	NA	TRUE
1	1	5	5	62.2915811088296	NA	NA	2	0	1	101	1	NA	1.16875975366012	-2.15726134202503	-2.03431184653692	0.649761610923489	NA	NA	NA	NA	NA	1.31768592231257	NA	NA	NA	NA	NA	NA	TRUE
1	0	5	5	66.0698151950719	0	1	2	1	0	101	1	1	0.495919137053981	0.532133880116417	0.156967218387056	0.620477274496629	NA	NA	1.38381154938067	-0.534170173007984	2.53298658328546	-0.699435181511888	NA	NA	NA	NA	NA	0.861579829239699	TRUE
2	1	3	3	67.0225872689938	0	0	2	1	1	101	0	0	0.0334343991653799	0.182860067232082	-0.433590504289629	0.750662836701149	NA	NA	0.720467054343767	0.578400824276161	0.39360280758219	-1.42679367384164	NA	NA	NA	NA	NA	0.903446697721995	TRUE
1	0	2	3	63.6386036960986	0	0	2	1	NA	102	1	0	-0.413038827443784	0.580037349665364	1.02747870668232	0.381594998977625	NA	NA	-0.66537251489395	-0.534170173007984	-0.363503769355316	NA	NA	NA	NA	NA	NA	0.555170088403225	TRUE
2	0	5	6	74.6776180698152	0	0	2	1	0	102	0	0	1.1012903161818	-0.71197399986652	1.41967680983831	0.843356701278693	NA	NA	0.720467054343767	0.578400824276161	0.39360280758219	0.757350196541534	NA	NA	NA	NA	NA	1.0370697761515	FALSE
2	0	5	3	63.047227926078	NA	NA	2	1	0	102	0	NA	0.797576632185194	-1.09965014179103	0.543873721841557	0.843356701278693	NA	NA	NA	NA	NA	0.757350196541534	NA	NA	NA	NA	NA	NA	TRUE
1	1	3	1	67.3511293634497	0	0	2	1	0	102	1	0	-0.714390732884591	0.724047096004111	1.41967680983831	0.100399900232756	NA	NA	-0.66537251489395	-0.534170173007984	-0.363503769355316	-0.699435181511888	NA	NA	NA	NA	NA	0.510599935416106	FALSE
2	1	5	5	64.5585215605749	NA	NA	2	1	0	102	0	NA	-0.283802118928202	-1.22810955025627	1.41967680983831	0.843356701278693	NA	NA	NA	NA	NA	0.757350196541534	NA	NA	NA	NA	NA	NA	TRUE
1	0	3	3	64.8213552361396	NA	NA	2	0	0	102	1	NA	-0.866832376161868	-1.0765940292708	-0.909307343705311	-0.14097183726912	NA	NA	NA	NA	NA	-0.699435181511888	NA	NA	NA	NA	NA	NA	TRUE
1	0	5	3	74.3162217659138	0	0	2	1	0	104	1	0	-0.970344260695063	1.11723820338055	1.41967680983831	-0.72958443294514	NA	NA	-0.66537251489395	-0.534170173007984	-0.363503769355316	-0.699435181511888	NA	NA	NA	NA	NA	-0.505792066050166	TRUE
2	0	3	2	65.4127310061602	0	0	2	1	0	104	0	0	0.853342544011047	0.0544426551687322	0.917094776404554	0.747271673402246	NA	NA	0.720467054343767	0.578400824276161	0.39360280758219	0.757350196541534	NA	NA	NA	NA	NA	0.903446697721995	TRUE
1	1	3	3	66.4312114989733	1	0	2	1	0	104	1	1	1.02210316957222	-0.796098797501803	-1.60187594234541	0.650425155263899	NA	NA	1.38381154938067	1.72370879357198	-0.363503769355316	-0.699435181511888	NA	NA	NA	NA	NA	0.769823619292495	FALSE
2	1	3	4	64.8870636550308	0	0	2	1	1	104	0	0	-0.310212376441389	0.0667882307246477	-0.251190661651231	0.742455475501033	NA	NA	0.720467054343767	0.578400824276161	0.39360280758219	-1.42679367384164	NA	NA	NA	NA	NA	0.903446697721995	TRUE
1	0	3	4	67.7125256673511	0	0	2	1	0	108	1	0	-0.0440387934609115	-1.68850574589111	-0.326637766453705	0.137043810543425	0.435605601013769	-0.0937277304426992	-0.66537251489395	-0.534170173007984	-0.363503769355316	-0.699435181511888	1.30050234383213	0.991828828615991	0.974140551201043	0.13090501653299	0.740096328823638	0.418843725468902	TRUE
2	1	5	6	60.0246406570842	0	0	2	1	1	108	0	0	0.807817267754051	0.613789562640517	1.41967680983831	0.603147586115854	0.618734426100571	0.540247455000667	0.720467054343767	0.578400824276161	0.39360280758219	-1.42679367384164	2.2613840185282	1.91519096318266	1.90147197217111	0.44459500963861	2.28558601199799	0.861579829239699	TRUE
1	1	5	5	73.1663244353183	0	0	2	1	1	108	1	0	-0.505875706777004	0.28114734497572	1.41967680983831	-0.481672531106013	-0.908362277427525	-1.13286617305617	-0.66537251489395	-0.534170173007984	-0.363503769355316	1.31768592231257	-1.80481904927408	-1.53861272163575	-1.49461138291698	-0.386288905907772	-2.13919402206067	0.0259969631630127	TRUE
2	1	2	3	60.517453798768	0	0	2	1	1	108	0	0	0.839641018850327	-0.289604813335892	1.41967680983831	0.843356701278693	0.493489774877379	0.243961487701352	0.720467054343767	0.578400824276161	0.39360280758219	-1.42679367384164	2.20563924715983	1.17159574058801	1.14574471553109	0.351452862098001	0.899905145084298	1.0370697761515	TRUE
1	0	6	6	68.6324435318275	0	0	2	1	0	109	1	0	-0.976941652041896	0.444545915802533	-1.25033636621205	-0.252609455644667	0.786213363557145	-1.24169522783692	-0.66537251489395	-0.534170173007984	-0.363503769355316	-0.699435181511888	-1.92439342985413	-0.662171703764469	-0.754977387750881	0.800676863926851	-2.71265622593097	0.201486910074809	TRUE
2	1	1	1	73.0020533880904	NA	NA	2	0	0	109	0	NA	-0.0141470659570097	-1.27725318912809	-0.323135585853736	-1.16684363347871	0.00735902323837032	-0.981482779685314	NA	NA	NA	0.757350196541534	-0.385134016572243	-1.16633326822002	-1.14826858156492	-0.0576712137954184	-0.815919838560612	NA	TRUE
1	1	3	6	60.9774127310062	0	0	2	1	1	109	1	0	0.462813920291481	0.926466727502558	0.93607182499755	0.550887073125409	-0.390331927447971	0.954932428884046	-0.66537251489395	-0.534170173007984	-0.363503769355316	1.31768592231257	3.71496156230043	1.8171369608916	1.84148389354918	-0.0299729044456492	3.79939246364818	0.597036956885522	TRUE
2	1	3	5	64.5913757700205	0	0	2	1	0	109	0	0	0.0857939471900961	-1.30700800351184	0.156967218387056	0.258107620086105	1.25292188945192	0.349474726775081	0.720467054343767	0.578400824276161	0.39360280758219	0.757350196541534	1.5054200952259	1.63691078835893	1.57953616443983	0.729761133151269	1.70890934027938	0.552466803898402	TRUE
1	0	3	2	78.1601642710472	NA	NA	2	1	0	113	1	NA	-1.46784104387199	-0.500008018482578	0.834060949034132	-1.35067494876882	NA	NA	NA	NA	NA	-0.699435181511888	NA	NA	NA	NA	NA	NA	FALSE
2	1	3	3	77.0102669404517	1	0	2	1	0	113	0	1	0.764799466826002	-1.02740839399709	-0.817900462020544	0.107436399844695	NA	NA	-1.49839467130391	-1.8664362732945	0.39360280758219	0.757350196541534	NA	NA	NA	NA	NA	0.285220647039401	FALSE
1	1	2	2	73.82340862423	NA	NA	2	0	0	113	1	NA	0.247323540310719	-1.0203763685995	-2.11439939035477	0.750662836701149	NA	NA	NA	NA	NA	-0.699435181511888	NA	NA	NA	NA	NA	NA	TRUE
2	1	3	3	82.5626283367557	NA	NA	2	1	0	113	0	NA	-0.800123478403923	0.0965122722410693	0.350455964193371	-1.2030026166225	NA	NA	NA	NA	NA	0.757350196541534	NA	NA	NA	NA	NA	NA	TRUE
1	0	2	2	65.3798767967146	0	0	2	0	1	115	1	0	-0.415745574235329	0.38428564716311	0.917094776404554	-0.278930439417914	0.805344494484762	-0.523514068841781	-0.66537251489395	-0.534170173007984	-0.363503769355316	1.31768592231257	0.466389122611885	0.631143786890644	0.56009480444453	0.828198639553997	-1.29204059527701	-0.0238923783018958	TRUE
2	0	5	5	69.9794661190965	0	0	2	1	0	115	0	0	-1.0503579229409	-0.606567490946678	1.41967680983831	-0.42301699417295	1.40280475537586	-0.210127332633368	0.720467054343767	0.578400824276161	0.39360280758219	0.757350196541534	1.69142731607839	0.137365943621774	0.0224063654448983	1.01425944832571	0.818639495771376	-0.364059134106196	TRUE
1	0	6	5	71.2936344969199	0	0	2	0	0	115	1	0	-1.36983205431726	0.784884099873102	-2.78788403632727	-3.1872638125254	-0.0547930814380777	-0.605732981803193	-0.66537251489395	-0.534170173007984	-0.363503769355316	-0.699435181511888	0.134368651915817	-0.435810347045509	-0.444720239077596	0.041365970776186	-0.802178886502403	-3.15409883516048	TRUE
2	0	6	6	67.9425051334702	1	0	2	1	1	115	0	1	-2.32974120254686	2.02318890024676	1.41967680983831	-2.6341761779195	0.726943558187825	-1.33418258547793	-1.49839467130391	-1.8664362732945	0.39360280758219	-1.42679367384164	-2.63436965091938	-0.477445466779391	-0.519180996401495	0.44374931328901	-2.29576129054827	-2.14581668720868	TRUE
1	1	4	3	70.3080082135524	NA	NA	2	0	1	115	1	NA	-0.191092138221644	-0.120691277057145	0.353402247745944	-0.894309380607465	-0.078474026929311	-1.15587481790334	NA	NA	NA	1.31768592231257	-1.34465878450629	-2.93002012489894	-2.93851728141396	0.12869123652266	1.52203308031003	NA	TRUE
1	0	2	5	63.7043121149897	0	0	2	NA	1	116	1	0	0.444498819813386	-1.27563769986926	-0.825788607445622	-0.694162985980279	NA	NA	-0.66537251489395	-0.534170173007984	-0.363503769355316	1.31768592231257	NA	NA	NA	NA	NA	NA	TRUE
2	1	3	3	71.7207392197125	0	0	2	0	0	116	0	0	0.858462861795476	0.911162507384506	-1.14482330964866	0.43491178100735	NA	NA	0.720467054343767	0.578400824276161	0.39360280758219	0.757350196541534	NA	NA	NA	NA	NA	0.463413878456021	TRUE
1	0	4	0	67.1540041067762	1	0	2	1	0	116	1	1	-0.349863192113638	-0.0822889480169712	-0.149179785687813	-1.65470489096338	NA	NA	1.38381154938067	1.72370879357198	-0.363503769355316	-0.699435181511888	NA	NA	NA	NA	NA	-1.61394027746364	FALSE
2	0	3	3	69.1909650924025	0	0	2	1	0	116	0	0	-2.1390946051215	1.21067445668044	NA	NA	NA	NA	0.720467054343767	0.578400824276161	0.39360280758219	0.757350196541534	NA	NA	NA	NA	NA	NA	FALSE
2	0	2	3	60.4845995893224	0	0	2	0	1	118	0	0	-0.916306486331295	-0.07022026308384	-0.516624331660052	-0.0717198406210366	0.00892760380203814	-0.114658650216152	0.720467054343767	0.578400824276161	0.39360280758219	-1.42679367384164	0.708323787722181	1.51293266833863	1.49715488568537	0.149595913276237	-1.36555614649529	0.243353778557105	TRUE
1	1	5	3	74.9733059548255	0	0	2	1	0	118	1	0	0.906349916608272	0.883501488175977	0.773892004602141	0.563488442177659	0.147271311994023	0.957250643533117	-0.66537251489395	-0.534170173007984	-0.363503769355316	-0.699435181511888	3.33647562791616	2.39362596063496	2.35443447920835	0.477780081602504	3.03905399980854	0.861579829239699	TRUE
1	0	3	3	67.3182751540041	0	0	2	0	1	119	1	0	-1.56207989057804	-1.55268098849421	-2.01533479794392	-0.787084075851127	NA	NA	-0.66537251489395	-0.534170173007984	-0.363503769355316	1.31768592231257	NA	NA	NA	NA	NA	-0.639415144479667	TRUE
2	1	3	3	74.6776180698152	0	1	2	1	0	119	0	1	0.400847377791623	-1.10697028134596	-1.43730565970769	0.0852545307696646	NA	NA	-1.49839467130391	0.578400824276161	-2.7427243258505	0.757350196541534	NA	NA	NA	NA	NA	0.285220647039401	FALSE
1	0	5	4	75.6960985626283	0	0	2	1	0	130	1	0	1.04617222892846	0.452860106924887	0.350455964193371	0.843356701278693	NA	NA	-0.66537251489395	-0.534170173007984	-0.363503769355316	-0.699435181511888	NA	NA	NA	NA	NA	1.0370697761515	FALSE
2	1	6	3	63.2772073921971	0	0	2	0	0	130	0	0	-0.0483843880461701	-1.0348269628652	-0.829219799887462	0.843356701278693	NA	NA	0.720467054343767	0.578400824276161	0.39360280758219	0.757350196541534	NA	NA	NA	NA	NA	1.0370697761515	TRUE
2	0	5	5	69.223819301848	1	0	2	1	1	130	0	1	-1.45095122451922	2.01540623497725	0.742583079191235	-0.654051199765593	NA	NA	-1.49839467130391	-1.8664362732945	0.39360280758219	-1.42679367384164	NA	NA	NA	NA	NA	-0.107626115266488	TRUE
1	1	5	5	62.1930184804928	0	0	2	1	0	130	1	0	-1.52054556013245	1.32579423802235	0.350455964193371	-1.80072873184916	NA	NA	-0.66537251489395	-0.534170173007984	-0.363503769355316	-0.699435181511888	NA	NA	NA	NA	NA	-1.12672140123758	TRUE
1	0	3	6	67.5811088295688	1	0	2	0	1	136	1	1	0.137214264430691	0.500763576473834	0.837007232586705	0.843356701278693	NA	NA	1.38381154938067	1.72370879357198	-0.363503769355316	1.31768592231257	NA	NA	NA	NA	NA	1.0370697761515	FALSE
2	0	6	5	71.4907597535934	1	0	2	1	1	136	0	1	1.212174315261	-0.722715309698165	0.251391371782525	0.843356701278693	NA	NA	-1.49839467130391	-1.8664362732945	0.39360280758219	-1.42679367384164	NA	NA	NA	NA	NA	1.0370697761515	TRUE
1	1	3	5	68.5338809034908	1	0	2	1	0	136	1	1	1.07235200294081	-0.292073928447075	-0.909307343705311	0.843356701278693	NA	NA	1.38381154938067	1.72370879357198	-0.363503769355316	-0.699435181511888	NA	NA	NA	NA	NA	1.0370697761515	FALSE
2	1	3	3	71.0636550308008	0	0	2	1	1	136	0	0	0.91121917049302	-0.785357487670158	-1.34174324789682	0.843356701278693	NA	NA	0.720467054343767	0.578400824276161	0.39360280758219	-1.42679367384164	NA	NA	NA	NA	NA	1.0370697761515	FALSE
2	1	3	5	63.6714579055441	1	0	2	1	0	136	0	1	1.18323600202001	-0.30281523827872	0.353402247745944	0.843356701278693	NA	NA	-1.49839467130391	-1.8664362732945	0.39360280758219	0.757350196541534	NA	NA	NA	NA	NA	1.0370697761515	FALSE
1	0	5	6	66.4969199178645	1	0	2	0	1	138	1	1	-2.81458104580841	-1.36228483255218	-1.33879696434424	-1.97652320103604	-0.584708387771948	-1.45650900258977	1.38381154938067	1.72370879357198	-0.363503769355316	1.31768592231257	-2.52910265989942	-2.92453160396441	-2.89504417163095	-0.469240193590688	-0.778740371049768	-1.60591780448103	TRUE
2	1	3	3	64.2956878850103	NA	NA	2	0	1	138	0	NA	-1.89101993432409	-0.364270466864293	-0.573242635564974	0.362688090822461	1.09999230880962	0.455458300613231	NA	NA	NA	-1.42679367384164	2.12526789552785	0.964633737587411	0.850022322374763	0.936134678576444	2.66758324800821	NA	TRUE
1	1	3	5	67.367	NA	NA	2	0	1	138	1	NA	-0.383973615576137	-0.648390990263562	-0.326637766453705	0.200324933649928	0.646000754970838	-0.243834046482427	NA	NA	NA	1.31768592231257	-0.719576471210301	0.864800972537838	0.797279261410943	0.720108696978359	-0.18689434738103	NA	TRUE
2	1	4	3	62.4558521560575	0	0	2	0	1	138	0	0	0.483567786829004	0.812587115483523	0.543873721841557	0.843356701278693	0.396101606528268	0.982405547789038	0.720467054343767	0.578400824276161	0.39360280758219	-1.42679367384164	3.81351028552317	1.90211589846523	1.88006556527553	0.705908082435998	3.80626293967729	1.0370697761515	TRUE
1	1	5	5	71.3593429158111	0	0	2	1	0	150	1	0	0.961468003861616	-0.28133261861543	0.258978094350474	0.843356701278693	NA	NA	-0.66537251489395	-0.534170173007984	-0.363503769355316	-0.699435181511888	NA	NA	NA	NA	NA	1.0370697761515	TRUE
1	0	5	4	77.8973305954825	0	0	2	1	0	152	1	0	-0.0592755815411778	-0.924558205967044	0.156967218387056	0.126605388624284	0.179171334100107	0.277529656521454	-0.66537251489395	-0.534170173007984	-0.363503769355316	-0.699435181511888	1.44386769372917	0.440252520521837	0.383879594010914	0.389238513279915	2.28558601199799	0.327087515521697	TRUE
2	1	5	5	65.1498973305955	0	0	2	0	0	152	0	0	0.193792508414004	-0.834255008786523	0.742583079191235	0.0534349717602538	0.182978271877498	0.259883549129114	0.720467054343767	0.578400824276161	0.39360280758219	0.757350196541534	1.13968708306991	1.01651142690701	0.967948288585814	0.480007503594438	1.70890934027938	0.510599935416106	TRUE
2	0	3	3	70.735112936345	0	0	2	1	0	162	0	0	1.40711471483453	-2.31819079774066	-0.326637766453705	0.843356701278693	NA	NA	0.720467054343767	0.578400824276161	0.39360280758219	0.757350196541534	NA	NA	NA	NA	NA	1.0370697761515	FALSE
1	1	3	3	68.5667351129364	0	1	2	1	0	162	1	1	1.40711471483453	-2.31819079774066	0.93607182499755	0.843356701278693	NA	NA	1.38381154938067	-0.534170173007984	2.53298658328546	-0.699435181511888	NA	NA	NA	NA	NA	1.0370697761515	FALSE
1	0	3	3	75.3675564681725	0	0	2	0	0	162	1	0	-0.996524034707421	1.86217223875252	0.404571328395198	-1.99038328000485	NA	NA	-0.66537251489395	-0.534170173007984	-0.363503769355316	-0.699435181511888	NA	NA	NA	NA	NA	-1.82859380835291	TRUE
2	1	2	5	61.2402464065708	1	0	2	1	0	162	0	1	0.155388282803331	-0.617396006556937	0.350384976035241	0.0733758456469656	NA	NA	-1.49839467130391	-1.8664362732945	0.39360280758219	0.757350196541534	NA	NA	NA	NA	NA	0.285220647039401	TRUE
1	0	5	3	72.9691991786448	0	0	2	1	0	176	1	0	-0.35792074019044	-0.584796757126043	NA	NA	NA	NA	-0.66537251489395	-0.534170173007984	-0.363503769355316	-0.699435181511888	NA	NA	NA	NA	NA	NA	FALSE
2	0	5	5	61.1088295687885	0	0	2	1	0	176	0	0	0.274024240268924	1.36214476828919	NA	NA	NA	NA	0.720467054343767	0.578400824276161	0.39360280758219	0.757350196541534	NA	NA	NA	NA	NA	NA	TRUE
1	1	3	3	62.1273100616016	1	1	2	1	1	176	1	1	0.768638318944208	-0.679750070371585	NA	NA	NA	NA	1.38381154938067	1.72370879357198	2.53298658328546	1.31768592231257	NA	NA	NA	NA	NA	NA	FALSE
2	0	2	5	72.1478439425051	1	0	2	1	1	2	0	1	-0.875523565332385	0.230763536781029	0.917094776404554	-0.953652528916884	0.671105371725555	-1.52144713685512	-1.49839467130391	-1.8664362732945	0.39360280758219	-1.42679367384164	-2.48116044576433	-1.46085920479806	-1.51520582563736	0.495357811517122	-2.99409754693897	-0.81220180688664	TRUE
1	0	3	5	69.5523613963039	0	0	2	1	1	2	1	0	NA	NA	0.159913501939628	0.460940529198259	-0.822494823386356	-1.65550640016534	-0.66537251489395	-0.534170173007984	-0.363503769355316	1.31768592231257	-3.29387114086633	-3.27981244872469	-3.26846738378048	-0.45679453814577	-2.62035898001548	0.502577462433494	TRUE
2	1	3	6	66.5297741273101	1	0	2	1	0	2	0	1	1.23835408927336	-1.46764934507013	-1.35777401293724	0.843356701278693	0.193153848270572	0.77352355274428	-1.49839467130391	-1.8664362732945	0.39360280758219	0.757350196541534	3.12814150973625	2.06069933106703	2.00621771705556	0.408346748367853	2.99864194531831	1.0370697761515	TRUE
1	0	3	2	70.5379876796715	0	1	2	0	0	5	1	1	-2.68198976592877	-0.655753126220389	-0.133220008805519	-3.06270697668014	NA	NA	1.38381154938067	-0.534170173007984	2.53298658328546	-0.699435181511888	NA	NA	NA	NA	NA	-2.7559328843768	FALSE
2	1	5	4	71.0636550308008	0	0	2	1	0	5	0	0	-0.664341170978591	-1.16822460155281	0.93607182499755	-0.263709104850665	NA	NA	0.720467054343767	0.578400824276161	0.39360280758219	0.757350196541534	NA	NA	NA	NA	NA	-0.1156485882491	TRUE
1	0	3	3	63.2772073921971	0	1	2	1	0	14	1	1	0.728757019771129	-0.278863503504247	0.93607182499755	0.843356701278693	0.0450262578525994	0.133890149610017	1.38381154938067	-0.534170173007984	2.53298658328546	-0.699435181511888	1.51671461191029	0.020456616315709	0.00576086771506001	0.210804652701601	2.66758324800821	1.0370697761515	TRUE
2	0	3	3	68.041067761807	0	0	2	0	1	14	0	0	-0.977575293135611	2.25441129096343	0.837007232586705	0.0588845639199395	0.0428915196272538	-0.174653629040546	0.720467054343767	0.578400824276161	0.39360280758219	-1.42679367384164	-0.0010483324922983	1.05388442133134	1.07671302413339	-0.0214327719680616	-1.25627640074853	0.246057063061929	TRUE
2	1	3	3	65.905544147844	0	0	2	1	1	14	0	0	0.713520231690863	0.485084036419822	-0.763714109660587	0.739022122930891	0.820400140194496	0.834542262075838	0.720467054343767	0.578400824276161	0.39360280758219	-1.42679367384164	3.32803922265386	1.81331817629278	1.77662126740132	0.67696183294519	3.42105123581875	0.903446697721995	TRUE
1	1	3	5	63.9342915811088	1	0	2	0	1	14	1	1	-1.717786815551	-2.67701897107022	0.262480274950443	-2.45704507050534	-0.664376921376459	-1.20300639897154	1.38381154938067	1.72370879357198	-0.363503769355316	1.31768592231257	-2.53537796294859	-0.957489912237443	-0.927488831460671	-0.527537574483569	-3.08778298591208	-2.40495299055321	TRUE
2	1	5	3	62.5544147843943	0	0	2	1	0	14	0	0	0.966985082318873	0.368735309289604	0.404571328395198	0.336800065151322	-1.20729080418264	0.650208060582461	0.720467054343767	0.578400824276161	0.39360280758219	0.757350196541534	2.94718364301724	1.21492164453827	1.28625138314048	-0.635775802457584	3.43435064754449	0.368954384003993	TRUE
1	1	6	3	70.1108829568788	0	0	2	NA	0	16	1	0	-0.522157080102607	-1.06718009454064	0.331478915600375	-0.0119170390031089	-0.306662278102937	-1.879651064131	-0.66537251489395	-0.534170173007984	-0.363503769355316	-0.699435181511888	-3.18238124691271	-0.563527267490135	-0.559581151515112	-0.0346662909649344	-5.35086423265309	NA	TRUE
2	0	2	5	65.2156057494867	1	0	2	NA	0	16	0	1	-0.0441656920875728	-0.879977477381632	-0.323691482901132	-0.0349636614444503	-1.3376797395344	-0.90938161735039	-1.49839467130391	-1.8664362732945	0.39360280758219	0.757350196541534	-0.914727145224951	-0.53592192469409	-0.447245799476258	-0.735396949782143	-1.76406726207955	NA	TRUE
1	0	4	1	68.1067761806981	1	0	2	NA	0	16	1	1	0.58432113213357	-1.70627908112035	NA	NA	NA	NA	1.38381154938067	1.72370879357198	-0.363503769355316	-0.699435181511888	NA	NA	NA	NA	NA	NA	TRUE
2	1	3	3	63.0800821355236	NA	NA	2	NA	0	16	0	NA	-0.639875350949525	-0.125917621436856	-1.34174324789682	-0.857215326139069	-2.2523289207752	-1.97305409705921	NA	NA	NA	0.757350196541534	-4.48479756358291	-1.86746141860652	-1.74618675325731	-1.34133902737113	-4.55978919001442	NA	TRUE
2	1	3	3	68.1724845995893	NA	NA	2	NA	0	16	0	NA	1.01723391568747	0.872760178344332	0.917094776404554	0.843356701278693	-0.154018317330929	0.854318960118246	NA	NA	NA	0.757350196541534	3.05947268472225	1.49033942640645	1.51948054597133	0.00343010916246808	3.33196845775158	NA	TRUE
1	1	3	3	72.2792607802875	NA	NA	2	NA	0	16	1	NA	0.443217354147163	-1.78469922845953	0.29028701976138	0.750662836701149	-5.96110401691992	-0.219392015679131	NA	NA	NA	-0.699435181511888	0.0601462387478977	-0.00694532167609763	0.311045823406441	-3.01466822235856	0.746993884777486	NA	TRUE
2	0	2	2	64.5913757700205	0	0	2	NA	0	16	0	0	-1.8803825380824	1.14251731325651	0.834060949034132	-2.92916233961355	-0.110751573313735	-1.37318400138144	0.720467054343767	0.578400824276161	0.39360280758219	0.757350196541534	-2.79932907073289	-2.41227153448137	-2.41247287121903	-0.126164287967852	-1.45642499251887	NA	TRUE
1	0	2	1	68.3696098562628	NA	NA	2	NA	NA	16	1	NA	-1.2437112671578	0.0101952501173877	-0.826273516334889	0.141313013358916	-0.1536713393769	-0.0426005911407765	NA	NA	NA	NA	0.278468013438526	1.33253169570959	1.37947777373617	-0.323335433458054	0.662526894525793	NA	TRUE
1	1	2	2	68.6652977412731	NA	NA	2	0	0	39	1	NA	-1.36553825216909	0.00192305539692561	-0.060719187555618	-0.585697616010096	-1.85020483506352	-1.60178873048612	NA	NA	NA	-0.699435181511888	-4.08248557856786	-0.881750003551738	-0.757065242816647	-1.14379303252423	-4.70075715950686	NA	TRUE
2	0	3	5	71.917864476386	1	0	2	0	0	39	0	1	0.496621487417215	-1.16229231976302	0.404571328395198	0.843356701278693	-1.04808298806696	1.16735623416044	-1.49839467130391	-1.8664362732945	0.39360280758219	0.757350196541534	4.35880814830533	2.30202487751337	2.35443447920835	-0.493651933359268	3.59415946380514	1.0370697761515	TRUE
2	0	5	5	65.0184804928132	NA	NA	2	1	NA	43	0	NA	0.2727427746027	0.85308323969892	0.742583079191235	0.739022122930891	NA	NA	NA	NA	NA	NA	NA	NA	NA	NA	NA	NA	TRUE
1	1	3	3	62.2915811088296	1	1	2	0	0	43	1	1	-2.1258416330707	1.63209158804554	0.834060949034132	-0.893849768108015	NA	NA	1.38381154938067	1.72370879357198	2.53298658328546	-0.699435181511888	NA	NA	NA	NA	NA	-0.733874638931694	TRUE
1	0	3	3	68.4681724845996	0	1	2	0	0	45	1	1	0.971457575530793	-1.09347174224579	0.159913501939628	0.509251473474682	0.313244656131269	0.164265611503639	1.38381154938067	-0.534170173007984	2.53298658328546	-0.699435181511888	1.6019153041136	0.749513527327202	0.706070442854562	0.427523735825065	1.69879731647722	0.597036956885522	TRUE
2	0	5	3	64.0985626283368	0	0	2	0	0	45	0	0	-0.816111675930866	-1.71703161448655	0.331478915600375	-0.717122516778326	-1.23788419383781	-0.28272718809669	0.720467054343767	0.578400824276161	0.39360280758219	0.757350196541534	0.149080052388867	1.33005189336721	1.33664428023386	-0.54950320273204	-1.17040809052967	-0.76763165389952	TRUE
1	0	3	3	65.741273100616	0	0	2	0	0	45	1	0	-1.96367839885636	0.108857847796985	-1.92091064454846	-2.68302798253762	-2.68980064865285	-1.56274280941404	-0.66537251489395	-0.534170173007984	-0.363503769355316	-0.699435181511888	-3.59659521673557	-2.45509183852027	-2.33179605219002	-1.2664108934492	-2.79025274015356	-2.2633074391411	TRUE
2	0	3	5	65.741273100616	0	0	2	1	0	45	0	0	-0.830395049748217	-0.121931446380017	-1.39242741965681	-1.77801544469003	-0.517580821319331	-1.09941968781731	0.720467054343767	0.578400824276161	0.39360280758219	0.757350196541534	-2.59746758744456	-1.42315522274853	-1.42285509574445	-0.157154631024348	-1.24797752482752	-2.04856652771997	TRUE
1	0	3	5	67.088295687885	NA	NA	2	0	0	45	1	NA	-2.08244125494861	-1.06215465853966	-0.232213613058235	-2.63912701587797	-0.282476555513255	-1.30910362827986	NA	NA	NA	-0.699435181511888	-2.63810016219513	-1.2959623662336	-1.27839757039481	-0.382492725035932	-2.99870020784491	NA	TRUE
2	1	5	3	60.5831622176591	1	1	2	NA	0	50	0	1	0.257960936552403	0.486411411521308	0.350455964193371	0.620477274496629	-0.356757488436853	0.495059013968465	-1.49839467130391	-1.8664362732945	-2.7427243258505	0.757350196541534	1.77877616898498	2.33980793817567	2.35443447920835	-0.0858087882328449	1.48483549366812	NA	TRUE
1	1	0	3	67.367	NA	NA	2	NA	0	50	1	NA	0.676397471746413	1.21100456723968	NA	NA	NA	NA	NA	NA	NA	-0.699435181511888	NA	NA	NA	NA	NA	NA	TRUE
1	1	5	3	68.2053388090349	NA	NA	2	0	1	50	1	NA	-0.207282340564825	-0.187896365315544	0.251391371782525	-0.429475087542506	-2.5763959406083	-0.598245891136959	NA	NA	NA	1.31768592231257	-2.02618032468136	1.61018621210386	1.80290222182284	-1.6904165658937	-3.55380567184152	NA	TRUE
2	1	2	NA	62.3901437371663	NA	NA	2	NA	0	50	0	NA	-1.14871188073138	-1.55552542354136	0.93607182499755	0.484195399126258	-1.90507981405575	-1.40895931440083	NA	NA	NA	0.757350196541534	-3.29538349121674	-1.07552615875851	-1.03233260064946	-0.543936293003449	-3.26454722207927	NA	TRUE
1	0	3	2	64.4271047227926	NA	NA	2	0	1	55	1	NA	-0.331994763431405	0.287325744520958	-1.1672315506835	-0.353756153824336	-0.0490349567450689	-0.730129228637319	NA	NA	NA	1.31768592231257	-1.69207443297527	-0.596189079175778	-0.600352176184957	0.159067692086892	-0.180023871351925	NA	TRUE
2	0	2	3	77.5359342915811	NA	NA	2	1	0	55	0	NA	0.553795763535954	-0.307666262722473	-0.326637766453705	0.650425155263899	-0.581225946294026	1.01986559632612	NA	NA	NA	0.757350196541534	3.91442184363124	2.18551130890192	2.20351905528539	0.0546642802068639	3.79939246364818	NA	TRUE
2	1	2	2	63.8685831622177	0	0	2	1	0	55	0	0	-0.783536515387914	-0.0429345638112706	-0.152126069240385	-0.596681589666909	0.479862492653826	-1.28916153296864	0.720467054343767	0.578400824276161	0.39360280758219	0.757350196541534	-2.65814124761535	-1.46938941869371	-1.52629939361866	0.503828857867328	-2.40504103629502	-0.333005403643193	TRUE
1	1	1	2	65.0841889117043	0	0	2	0	0	55	1	0	-2.4144454276137	1.28899617470644	-0.858138263056057	-1.51384101691098	-0.0695826974918082	-1.48354104145739	-0.66537251489395	-0.534170173007984	-0.363503769355316	-0.699435181511888	-3.8713271839099	-2.75541489622774	-2.76608023737029	0.16789359836568	-1.12861283520334	-0.993098322808083	TRUE
1	0	5	5	60.3203285420945	0	1	2	1	0	61	1	1	0.628816006624023	-0.249108689120494	-0.345614815046701	0.843356701278693	NA	NA	1.38381154938067	-0.534170173007984	2.53298658328546	-0.699435181511888	NA	NA	NA	NA	NA	1.0370697761515	TRUE
2	0	2	4	67.5811088295688	0	0	2	0	NA	61	0	0	-0.730580935227773	0.656842007745712	-0.0790336564455622	-0.868592202202484	NA	NA	0.720467054343767	0.578400824276161	0.39360280758219	NA	NA	NA	NA	NA	NA	-0.864794432856371	TRUE
1	0	5	5	73.9876796714579	0	0	2	0	0	73	1	0	-1.65572910206872	0.637540389036259	0.156967218387056	-0.96560119581124	NA	NA	-0.66537251489395	-0.534170173007984	-0.363503769355316	-0.699435181511888	NA	NA	NA	NA	NA	-1.03758109526335	FALSE
1	1	3	3	63.8357289527721	0	0	2	1	0	73	1	0	-0.26528586567346	1.46043204603283	0.742583079191235	0.409285797462684	NA	NA	-0.66537251489395	-0.534170173007984	-0.363503769355316	-0.699435181511888	NA	NA	NA	NA	NA	0.555170088403225	TRUE
2	1	3	3	63.1786447638604	0	0	2	1	0	73	0	0	0.0783842236858028	0.509411091130255	-0.829219799887462	0.429649186891638	NA	NA	0.720467054343767	0.578400824276161	0.39360280758219	0.757350196541534	NA	NA	NA	NA	NA	0.502577462433494	TRUE
2	0	5	3	72.0492813141684	NA	NA	2	0	0	73	0	NA	-1.2038817604218	-0.519973578200212	NA	NA	NA	NA	NA	NA	NA	0.757350196541534	NA	NA	NA	NA	NA	NA	TRUE
1	1	NA	NA	67.367	NA	NA	2	0	0	73	1	NA	-1.8881344964688	-0.847764771421258	0.156967218387056	-2.00268239908262	NA	NA	NA	NA	NA	-0.699435181511888	NA	NA	NA	NA	NA	NA	TRUE
1	0	3	3	69.1581108829569	0	0	2	1	1	84	1	0	-0.79352608705709	0.769204559819091	0.240001045757478	-2.19475814100196	-0.859379614640518	-1.16762472214901	-0.66537251489395	-0.534170173007984	-0.363503769355316	1.31768592231257	-1.30336333750003	-2.09543380698576	-2.06035126701991	-0.578563882824642	-0.61390130656589	-1.47770129506118	TRUE
2	0	3	3	71.3921971252567	NA	NA	2	0	0	84	0	NA	-1.12193607458359	-0.110814816612413	0.156967218387056	0.369969604145172	-0.562663123543551	-0.0843914106524608	NA	NA	NA	0.757350196541534	-0.364204338990197	0.933909360249278	1.01185039798552	-0.323752956323977	0.205187832506607	NA	TRUE
1	1	2	3	61.1745379876797	0	0	2	0	0	84	1	0	-2.27527093986602	-1.46057211029582	-1.18716269407998	-2.19364858735298	-3.66730305216698	-2.11807017556267	-0.66537251489395	-0.534170173007984	-0.363503769355316	-0.699435181511888	-5.2118003219292	-3.46883372332227	-3.2752626588694	-1.76720707936199	-3.73884170400497	-1.70308058343788	TRUE
2	1	3	3	67.3182751540041	1	1	2	0	0	84	0	1	-1.24877979250514	-0.717242340648123	0.834060949034132	-2.01889579300688	0.494320117180239	-1.44681322060789	-1.49839467130391	-1.8664362732945	-2.7427243258505	0.757350196541534	-1.87873450636072	-2.00218389538458	-2.05989610099026	0.475071849550712	-1.36414087351292	-1.6450813884585	TRUE
1	0	3	3	65.4127310061602	0	0	2	0	0	120	1	0	-0.993906577584248	-1.13305780769755	-1.64306783818441	-2.70113060940098	-1.46230497228431	-1.76221673591956	-0.66537251489395	-0.534170173007984	-0.363503769355316	-0.699435181511888	-3.50710572907466	-2.11859049759023	-2.03094172459178	-0.877863277612226	-3.94731625162107	-2.1296843607116	TRUE
2	0	2	6	62.8501026694045	0	0	2	0	0	120	0	0	0.742458544931849	0.0651839650003774	0.251391371782525	-0.18464085886405	-0.0537408475155791	0.0388458367373011	0.720467054343767	0.578400824276161	0.39360280758219	0.757350196541534	0.834844440933523	1.10861195567247	1.11825959079321	-0.217097116414698	0.159763648924231	-0.112945303744277	TRUE
1	1	2	4	63.9671457905544	NA	NA	2	0	0	120	1	NA	-0.819578962442787	0.705610326681572	-0.858138263056057	0.524392246620182	-0.52768870884385	0.45707010787572	NA	NA	NA	-0.699435181511888	1.74266214247493	1.70507601275046	1.77662126740132	-0.237603522422594	1.90403031632025	NA	TRUE
2	0	5	2	71.4250513347023	1	0	2	1	1	120	0	1	0.578170412582599	-0.546481633864483	-0.295328841042799	0.624148598419212	0.294066801579149	0.630065642228954	-1.49839467130391	-1.8664362732945	0.39360280758219	-1.42679367384164	2.07871402058113	2.04275359945137	1.98335570469638	0.366831209601179	1.41780803021748	0.861579829239699	TRUE
1	0	2	3	66.4640657084189	0	0	2	0	0	120	1	0	-0.0447993331812878	0.929887897779268	0.156967218387056	0.316858631183106	NA	NA	-0.66537251489395	-0.534170173007984	-0.363503769355316	-0.699435181511888	NA	NA	NA	NA	NA	0.460710593951198	TRUE
1	0	2	3	67.2197125256673	0	0	2	0	0	121	1	0	0.0560950942287335	1.73128571157798	1.41967680983831	-0.467377489285839	NA	NA	-0.66537251489395	-0.534170173007984	-0.363503769355316	-0.699435181511888	NA	NA	NA	NA	NA	-0.291138535160897	TRUE
2	1	2	2	64.6242299794661	0	0	2	0	0	121	0	0	0.136312642604859	-0.201106790258373	0.350455964193371	0.843356701278693	NA	NA	0.720467054343767	0.578400824276161	0.39360280758219	0.757350196541534	NA	NA	NA	NA	NA	1.0370697761515	FALSE
1	1	1	2	78.094455852156	1	0	2	1	0	121	1	1	-0.0396790153968592	1.78660774999504	1.41967680983831	-0.653018254631451	NA	NA	1.38381154938067	1.72370879357198	-0.363503769355316	-0.699435181511888	NA	NA	NA	NA	NA	-0.466628482072693	TRUE
2	1	5	5	69.5852156057495	1	1	2	1	0	121	0	1	0.596165739891493	-0.985395209836035	1.41967680983831	0.358717017372514	NA	NA	-1.49839467130391	-1.8664362732945	-2.7427243258505	0.757350196541534	NA	NA	NA	NA	NA	0.329790800026521	TRUE
1	0	6	4	63.1457905544148	0	0	2	0	0	122	1	0	0.36191949288146	0.125068913703842	-1.53172981310316	0.519576048718969	NA	NA	-0.66537251489395	-0.534170173007984	-0.363503769355316	-0.699435181511888	NA	NA	NA	NA	NA	0.727956750810199	TRUE
2	0	3	2	51.6796714579055	NA	NA	2	0	0	122	0	NA	0.472803491960658	0.114327603872196	-0.664649517249741	0.504726982690622	NA	NA	NA	NA	NA	0.757350196541534	NA	NA	NA	NA	NA	NA	FALSE
1	1	2	5	67.5811088295688	0	0	2	0	1	122	1	0	0.742458544931849	0.0651839650003774	-0.743795510274729	0.750662836701149	NA	NA	-0.66537251489395	-0.534170173007984	-0.363503769355316	1.31768592231257	NA	NA	NA	NA	NA	0.903446697721995	FALSE
1	0	3	5	63.4414784394251	0	0	2	1	0	124	1	0	0.189268222765	0.49866978129861	-0.425702358864551	-0.973307021307279	0.144971087428311	-1.57385179756435	-0.66537251489395	-0.534170173007984	-0.363503769355316	-0.699435181511888	-4.04563832946495	-3.11555777643279	-3.15754102252603	0.333555395656133	-1.12174235917424	-1.1657976046832	TRUE
2	0	3	3	64.6570841889117	0	0	2	1	0	124	0	0	-0.600696402139681	1.16762201157525	-0.232213613058235	-2.08618931300403	-0.247072475697846	-1.79382420206019	0.720467054343767	0.578400824276161	0.39360280758219	0.757350196541534	-3.23974943122443	-2.67475901251123	-2.71161280854106	0.128020226185332	-2.89953248590031	-1.47770129506118	TRUE
1	1	3	6	63.2443531827515	0	0	2	0	0	124	1	0	-0.720412672494851	-0.834543122943868	0.258978094350474	-1.11875655163429	-0.605506369964651	-1.37959709076331	-0.66537251489395	-0.534170173007984	-0.363503769355316	-0.699435181511888	-2.02798775227428	-1.82890803093415	-1.85463696577424	-0.129343370939773	-2.13919402206067	-0.458606009090081	TRUE
2	1	3	5	64.8213552361396	0	0	2	0	1	124	0	0	-0.682642087977892	0.758463249987446	0.433489791563794	-0.863596540973079	0.0670823158152156	-1.33239186420359	0.720467054343767	0.578400824276161	0.39360280758219	-1.42679367384164	-2.34331569811402	-1.86533938137568	-1.89101064795351	0.0991994497024032	-2.51432078204178	-0.639415144479667	TRUE
1	0	2	2	71.7864476386037	0	0	2	0	1	128	1	0	-0.0963983414856278	-0.19863767514719	NA	NA	NA	NA	-0.66537251489395	-0.534170173007984	-0.363503769355316	1.31768592231257	NA	NA	NA	NA	NA	NA	TRUE
2	0	3	2	66.3326488706365	0	0	2	0	1	128	0	0	0.259547991909034	-0.492301335457123	NA	NA	NA	NA	0.720467054343767	0.578400824276161	0.39360280758219	-1.42679367384164	NA	NA	NA	NA	NA	NA	FALSE
1	0	2	5	66.0698151950719	1	0	2	NA	0	134	1	1	0.303395041826979	-1.35405784720844	-2.05767418237524	-0.267571530438987	NA	NA	1.38381154938067	1.72370879357198	-0.363503769355316	-0.699435181511888	NA	NA	NA	NA	NA	NA	FALSE
2	1	3	5	66.5954825462012	0	0	2	NA	0	134	0	0	-0.757356741375556	-0.787868599183233	-0.573242635564974	-1.23838301322862	NA	NA	0.720467054343767	0.578400824276161	0.39360280758219	0.757350196541534	NA	NA	NA	NA	NA	NA	TRUE
2	0	3	3	66.0369609856263	0	0	2	0	0	134	0	0	-1.66413161838127	0.47096676568819	-1.94338987374142	-2.38012424000942	NA	NA	0.720467054343767	0.578400824276161	0.39360280758219	0.757350196541534	NA	NA	NA	NA	NA	-2.13770683369421	TRUE
1	1	3	5	61.8973305954825	NA	NA	2	1	0	134	1	NA	-0.0107407021558728	1.3667076785756	0.93607182499755	-0.728083978140233	NA	NA	NA	NA	NA	-0.699435181511888	NA	NA	NA	NA	NA	NA	TRUE
1	0	6	6	66.3655030800821	0	0	2	1	0	141	1	0	1.01934463034359	-1.12113276145432	0.917094776404554	0.641554249723373	NA	NA	-0.66537251489395	-0.534170173007984	-0.363503769355316	-0.699435181511888	NA	NA	NA	NA	NA	0.769823619292495	FALSE
2	0	5	5	62.7515400410678	0	0	2	0	0	141	0	0	0.572744505107764	0.0845727894884439	-1.77277855488416	0.563488442177659	NA	NA	0.720467054343767	0.578400824276161	0.39360280758219	0.757350196541534	NA	NA	NA	NA	NA	0.861579829239699	FALSE
1	0	6	6	69.1252566735113	NA	NA	2	0	0	141	1	NA	-0.992051541495501	0.399965187217121	-0.323691482901132	-0.991295802908741	NA	NA	NA	NA	NA	-0.699435181511888	NA	NA	NA	NA	NA	NA	FALSE
2	1	5	4	73.1334702258727	0	1	2	0	1	141	0	1	1.07511054216944	0.0329600355054418	-0.664649517249741	0.843356701278693	NA	NA	-1.49839467130391	0.578400824276161	-2.7427243258505	-1.42679367384164	NA	NA	NA	NA	NA	1.0370697761515	FALSE
2	0	4	4	79.9342915811088	NA	NA	2	0	0	141	0	NA	1.15916694266377	-1.55177414270541	0.159913501939628	0.591563307236063	NA	NA	NA	NA	NA	0.757350196541534	NA	NA	NA	NA	NA	NA	TRUE
1	1	6	6	61.864476386037	0	0	2	0	1	141	1	0	-0.886466551264477	0.211750032228921	-0.235230884768938	-0.0341218890988139	NA	NA	-0.66537251489395	-0.534170173007984	-0.363503769355316	1.31768592231257	NA	NA	NA	NA	NA	-0.149405603216927	TRUE
2	1	3	3	67.367	NA	NA	2	0	0	141	0	NA	0.908460631264392	-1.11039145162267	-1.25033636621205	0.33718520834307	NA	NA	NA	NA	NA	0.757350196541534	NA	NA	NA	NA	NA	NA	TRUE
1	1	5	5	63.5071868583162	0	0	2	0	1	141	1	0	0.24009250787017	0.116796718983379	-1.55942965383949	-0.808833342234549	NA	NA	-0.66537251489395	-0.534170173007984	-0.363503769355316	1.31768592231257	NA	NA	NA	NA	NA	-0.993010942276225	TRUE
1	0	3	3	70.9650924024641	NA	NA	2	0	1	141	1	NA	-0.831169772947387	-1.6323300816217	-1.84432528133057	-1.02210859952639	NA	NA	NA	NA	NA	1.31768592231257	NA	NA	NA	NA	NA	NA	TRUE
2	1	3	5	63.4086242299795	0	0	2	1	0	141	0	0	0.266145383255867	0.180390952120899	0.742583079191235	0.338826753130902	NA	NA	0.720467054343767	0.578400824276161	0.39360280758219	0.757350196541534	NA	NA	NA	NA	NA	0.329790800026521	TRUE
2	0	6	5	72.870636550308	1	0	2	1	1	141	0	1	-0.280268856500403	0.607323048937934	1.41967680983831	0.63468754458309	NA	NA	-1.49839467130391	-1.8664362732945	0.39360280758219	-1.42679367384164	NA	NA	NA	NA	NA	0.769823619292495	TRUE
1	0	3	5	70.0780287474333	0	0	2	0	1	141	1	0	0.0478964640464764	-2.09148610793368	-0.858138263056057	-0.0476220712616829	NA	NA	-0.66537251489395	-0.534170173007984	-0.363503769355316	1.31768592231257	NA	NA	NA	NA	NA	0.243353778557105	FALSE
2	0	NA	4	65.8069815195072	1	1	2	0	0	143	0	1	-1.32872108191504	0.763776800145771	0.433489791563794	-2.28906430368353	NA	NA	-1.49839467130391	-1.8664362732945	-2.7427243258505	0.757350196541534	NA	NA	NA	NA	NA	-1.90962426081268	TRUE
1	0	NA	2	68.9609856262834	0	0	2	1	1	143	1	0	-0.822464400298076	1.18910463123854	0.93607182499755	-1.24697111955969	NA	NA	-0.66537251489395	-0.534170173007984	-0.363503769355316	1.31768592231257	NA	NA	NA	NA	NA	-0.817608375896286	TRUE
1	0	NA	4	65.8069815195072	1	1	2	0	1	143	1	1	-0.765592980516103	-0.611130401233085	-1.80408748029506	-1.52746638690832	NA	NA	1.38381154938067	1.72370879357198	2.53298658328546	1.31768592231257	NA	NA	NA	NA	NA	-1.51948078301162	TRUE
1	0	5	5	72.6735112936345	NA	NA	2	0	0	167	1	NA	0.219159950268902	0.909922338061634	0.837007232586705	-0.604058799541428	-2.98023482191004	0.00944478488077659	NA	NA	NA	-0.699435181511888	-0.304278195526885	1.30485504564421	1.42812319428767	-1.57733705219184	0.106020110562013	NA	TRUE
2	0	5	5	65.7741273100616	0	0	2	1	1	167	0	0	0.979463331170511	-0.720246194586982	0.350455964193371	0.344288125360777	-0.955929309792196	0.410449470527617	0.720467054343767	0.578400824276161	0.39360280758219	-1.42679367384164	2.19223953914679	0.605279503684172	0.652605770919799	-0.556229498515899	3.03583953196022	0.368954384003993	TRUE
2	0	5	3	67.5482546201232	0	0	2	0	1	167	0	0	-0.371697371540737	0.00896630432907659	0.837007232586705	-1.10424412529693	-1.39311267359713	-1.49046607108798	0.720467054343767	0.578400824276161	0.39360280758219	-1.42679367384164	-2.7530386108367	-0.9096151113465	-0.805763461260982	-1.00285589555665	-3.95740119549848	-0.814905091391463	TRUE
1	1	6	6	63.2443531827515	0	0	2	1	0	167	1	0	0.578170412582599	-0.546481633864483	1.41967680983831	0.253019295385542	0.812814472373825	-0.98572742562184	-0.66537251489395	-0.534170173007984	-0.363503769355316	-0.699435181511888	-1.74646800167263	0.0183621086164584	-0.0975292717057858	0.995239716956464	-2.99870020784491	0.235331305574493	TRUE
1	0	3	5	61.0759753593429	0	0	2	0	1	6	1	0	-1.52566587791688	0.469074385806574	1.41967680983831	-1.33077188163107	0.483471274221929	-1.93331654408117	-0.66537251489395	-0.534170173007984	-0.363503769355316	1.31768592231257	-4.20815348920754	-2.16394173405916	-2.21356687957518	0.404734867472884	-3.56067614787062	-0.909364585843491	TRUE
2	0	NA	2	66.1683778234086	NA	NA	2	1	0	6	0	NA	-0.5537627615898	0.308808364184248	0.240001045757478	-1.05263365330744	-0.176695469193	-1.19625313850745	NA	NA	NA	0.757350196541534	-2.48457302601954	-1.19785114738804	-1.23665595413191	0.124874204122928	-1.83155175249998	NA	TRUE
1	1	5	3	65.6098562628337	1	0	2	1	0	6	1	1	-0.323810316727941	-0.018694714879452	-0.516624331660052	0.0402319493307326	-0.303396796526383	-0.766745852232746	1.38381154938067	1.72370879357198	-0.363503769355316	-0.699435181511888	-0.885747649409454	-0.716370947885085	-0.753417787686296	0.196296493766326	-0.504621560819135	0.285220647039401	TRUE
2	1	2	3	74.9404517453799	0	0	2	0	NA	6	0	0	-0.0330958075288197	-1.66949224133901	-0.829219799887462	0.51985656655531	-1.61419349541732	0.113465374278959	0.720467054343767	0.578400824276161	0.39360280758219	NA	1.42675134232924	1.1385103415908	1.25037524719041	-0.909895504535028	0.743310796671952	0.861579829239699	TRUE
1	0	1	3	84.0082135523614	NA	NA	2	0	0	13	1	NA	0.314159336695325	-0.655798335597111	-0.243603939083282	0.219372823992	0.0583860035443207	-0.843499824395636	NA	NA	NA	-0.699435181511888	-1.1867648330985	-0.829653927355801	-0.858393443535396	0.0938656414839502	-1.27644628850337	NA	TRUE
2	0	5	5	64	NA	NA	2	0	1	13	0	NA	0.580928951811227	-0.221447669911966	0.917094776404554	-0.664989445455614	-0.614823983383255	-0.39506295464567	NA	NA	NA	-1.42679367384164	0.910483383161993	-0.304347953450172	-0.268801987542351	-0.222438523722286	1.11156708062396	NA	TRUE
2	0	4	3	66.9897330595483	NA	NA	2	0	0	13	0	NA	-1.30377098113183	-0.360936502366197	-0.885886563719484	-1.08260087974229	-1.36520090691114	-2.35232409202886	NA	NA	NA	0.757350196541534	-4.86337957503173	-2.88779399384471	-2.78204202664279	-1.10878423213224	-4.81003690525362	NA	TRUE
1	1	6	5	65.5441478439425	1	0	2	1	0	13	1	1	1.15429768877903	0.117084833140725	1.41967680983831	0.537219671375571	0.871734484310011	0.572368262114826	1.38381154938067	1.72370879357198	-0.363503769355316	-0.699435181511888	2.79195274386232	0.827983129671717	0.758697589684596	0.942069713610019	3.42426570366707	0.636200540862994	TRUE
2	1	3	5	74.0205338809035	0	0	2	1	0	13	0	0	0.853342544011047	0.0544426551687322	0.258978094350474	0.43288509302777	1.42119515990159	0.631445999961997	0.720467054343767	0.578400824276161	0.39360280758219	0.757350196541534	2.6792527066089	1.91382391869276	1.79550171577646	1.21790070516128	2.65062782810169	0.502577462433494	TRUE
2	0	5	5	64.952772073922	NA	NA	2	1	0	17	0	NA	1.18323600202001	-0.30281523827872	0.251391371782525	0.843356701278693	0.201578359266325	1.05375389422769	NA	NA	NA	0.757350196541534	3.71597316484639	2.38759342124338	2.35443447920835	0.490280955739624	3.42426570366707	NA	TRUE
1	0	3	3	66.8254620123203	1	0	2	1	0	62	1	1	-1.49519230175635	-1.05882069404156	1.41967680983831	-1.75226450994997	NA	NA	1.38381154938067	1.72370879357198	-0.363503769355316	-0.699435181511888	NA	NA	NA	NA	NA	-1.48572376804379	TRUE
2	0	3	3	68.1396303901437	0	0	2	1	0	62	0	0	0.159100236294874	0.538790585578048	0.0689915291441274	0.379860820778456	NA	NA	0.720467054343767	0.578400824276161	0.39360280758219	0.757350196541534	NA	NA	NA	NA	NA	0.594333672380698	TRUE
1	1	3	3	63.9014373716632	0	0	2	0	1	62	1	0	-2.09479260517359	-0.781701423172555	-0.928284392298308	-2.52675417436262	NA	NA	-0.66537251489395	-0.534170173007984	-0.363503769355316	1.31768592231257	NA	NA	NA	NA	NA	-2.53857606898271	TRUE
2	1	3	3	70.3080082135524	1	0	2	1	0	62	0	1	0.792707378300446	0.569208834055105	0.834060949034132	0.843356701278693	NA	NA	-1.49839467130391	-1.8664362732945	0.39360280758219	0.757350196541534	NA	NA	NA	NA	NA	1.0370697761515	FALSE
1	0	5	5	68.7310061601643	0	0	2	0	1	62	1	0	-1.28577565382293	-0.79985007833775	-0.394393433453645	-1.67436424161086	NA	NA	-0.66537251489395	-0.534170173007984	-0.363503769355316	1.31768592231257	NA	NA	NA	NA	NA	-1.16588498521506	FALSE
2	0	4	5	67.3839835728953	1	1	2	0	1	62	0	1	-1.46982485990145	0.685356652806592	0.258978094350474	-0.506997325509752	NA	NA	-1.49839467130391	-1.8664362732945	-2.7427243258505	-1.42679367384164	NA	NA	NA	NA	NA	-0.461221913063047	TRUE
1	1	5	5	67.3182751540041	0	0	2	1	0	62	1	0	0.184199697417656	-0.228767809466901	-0.581615689879319	0.512976533161977	NA	NA	-0.66537251489395	-0.534170173007984	-0.363503769355316	-0.699435181511888	NA	NA	NA	NA	NA	0.727956750810199	TRUE
2	1	5	3	75.6303901437372	0	0	2	1	0	62	0	0	0.833997041766409	-0.131144472731445	0.93607182499755	0.27936693355613	NA	NA	0.720467054343767	0.578400824276161	0.39360280758219	0.757350196541534	NA	NA	NA	NA	NA	0.552466803898402	TRUE
1	0	5	2	71.1622176591376	0	0	2	0	0	70	1	0	0.749689577372398	-1.0719891225825	-0.909307343705311	0.545427032575687	-0.985178002629994	0.676281740027571	-0.66537251489395	-0.534170173007984	-0.363503769355316	-0.699435181511888	2.1156985872805	2.29474413266486	2.35443447920835	-0.56318542891744	1.90724478416857	0.636200540862994	TRUE
2	1	5	3	63.9671457905544	1	0	2	1	0	70	0	1	-0.124383240463699	1.05241502445472	0.433489791563794	0.305260106684086	0.132245115953607	0.200334544997666	-1.49839467130391	-1.8664362732945	0.39360280758219	0.757350196541534	1.8644933437556	1.79533818600468	1.70758957600362	0.479605688256271	-0.427052126521289	0.460710593951198	TRUE
1	1	5	5	67.367	NA	NA	2	1	0	70	1	NA	0.599877693383037	0.170791382298951	NA	NA	-1.82535085632825	-0.0991617138051552	NA	NA	NA	-0.699435181511888	0.363310059026243	0.216960893636395	0.326352447446949	-1.06603898146564	1.42286535836544	NA	TRUE
2	1	6	5	66.299794661191	0	0	2	0	1	70	0	0	0.562754933438587	0.896711913118805	0.834060949034132	0.843356701278693	-0.105432298888774	0.112486092381074	0.720467054343767	0.578400824276161	0.39360280758219	-1.42679367384164	0.541852278578732	0.780084400814468	0.769345503345748	-0.0374327099839916	1.22774438232456	1.0370697761515	TRUE
1	0	6	5	67.8439425051335	0	0	2	1	0	142	1	0	-0.456401596607577	-0.72522642121124	NA	NA	NA	NA	-0.66537251489395	-0.534170173007984	-0.363503769355316	-0.699435181511888	NA	NA	NA	NA	NA	NA	FALSE
1	0	3	3	65.9383983572895	0	0	2	0	1	175	1	0	0.203148438989466	0.163471242744015	-1.92441282514842	-0.082332520519217	-0.187394503630155	0.156836332463677	-0.66537251489395	-0.534170173007984	-0.363503769355316	1.31768592231257	1.61466612590499	0.166221420876713	0.175860364409079	-0.0777731179632671	2.66071277197911	0.243353778557105	TRUE
2	0	3	3	64.9856262833676	0	0	2	0	0	175	0	0	0.195269581976409	-1.01828257342428	0.350455964193371	0.524011501489232	-0.372037357217697	-0.559710093180591	0.720467054343767	0.578400824276161	0.39360280758219	0.757350196541534	-0.265922260636468	-0.438086499412275	-0.394398694681428	-0.270593973306347	-0.0133716589869033	0.727956750810199	TRUE
1	1	5	3	61.2073921971253	0	0	2	0	0	175	1	0	0.564865648094707	-1.09718102667985	0.156967218387056	0.553295837916092	-0.217378847595757	-0.300769057717784	-0.66537251489395	-0.534170173007984	-0.363503769355316	-0.699435181511888	0.250321046856979	-0.743014033423901	-0.8109298798652	0.277819425988348	1.80807706222397	0.636200540862994	TRUE
2	1	3	5	63.0800821355236	0	0	2	1	1	175	0	0	0.739700005703221	-0.25984999895214	-0.200975675805459	0.742455475501033	-0.134150137326635	-0.05725995463516	0.720467054343767	0.578400824276161	0.39360280758219	-1.42679367384164	0.510080743615572	-0.116021611491438	-0.0901690408225477	-0.258700069503152	1.71212380812769	0.903446697721995	TRUE
1	0	3	5	61.9958932238193	0	0	2	0	0	175	1	0	-1.34895128915308	-0.137523780655414	-0.232213613058235	-1.02256626293955	-0.515719922724479	-1.57596792189174	-0.66537251489395	-0.534170173007984	-0.363503769355316	-0.699435181511888	-3.40266814174347	-2.61296506079174	-2.54977922226778	-0.579009072999159	-3.08456851806377	-0.81220180688664	TRUE
2	0	6	5	64.5913757700205	0	0	2	1	0	175	0	0	0.257960936552403	0.486411411521308	0.160469398987025	0.194880430178702	-0.447696044641348	-0.602460794584459	0.720467054343767	0.578400824276161	0.39360280758219	0.757350196541534	-0.92997795935082	1.35291427013895	1.42172707949221	-0.561580914494236	-2.89953248590031	0.418843725468902	TRUE
2	1	6	6	64.1642710472279	0	0	2	1	0	175	0	0	-0.0592755815411778	-0.924558205967044	0.156967218387056	-0.0520982941949388	-0.158718312342669	0.0527464108373814	0.720467054343767	0.578400824276161	0.39360280758219	0.757350196541534	0.489067013464295	0.721103901153244	0.777322996947374	-0.498984233052597	0.560117624808142	0.112433984632428	TRUE
1	1	3	3	76.2217659137577	NA	NA	2	1	1	175	1	NA	0.961468003861616	-0.28133261861543	0.93607182499755	0.609061561038424	1.03117500127988	0.524613368582481	NA	NA	NA	1.31768592231257	2.61264000482511	2.43640485261231	2.35443447920835	1.01335696109617	1.0509851383789	NA	TRUE
1	0	3	3	61.7330595482546	1	0	2	0	0	106	1	1	-0.166499419565916	0.113087434549324	0.350455964193371	0.843356701278693	-1.67075544238217	-1.24688777220389	1.38381154938067	1.72370879357198	-0.363503769355316	-0.699435181511888	-2.91186601854365	-2.58035091457047	-2.49241283740073	-0.886609644275092	-0.275977125448206	1.0370697761515	TRUE
2	0	2	3	69.782340862423	NA	NA	2	0	1	106	0	NA	-1.20676719827709	-0.0364792736432481	NA	NA	NA	NA	NA	NA	NA	-1.42679367384164	NA	NA	NA	NA	NA	NA	FALSE
2	0	2	3	73.3305954825462	0	1	2	1	0	106	0	1	0.133554103376231	-0.52614075421089	0.742583079191235	-0.307825793146723	-1.16164611517892	-0.939615612124812	-1.49839467130391	0.578400824276161	-2.7427243258505	0.757350196541534	-1.67946344783233	-1.13028779023391	-1.0763101743236	-0.420143916198812	-2.22827680012784	-0.233139340181519	TRUE
1	1	3	5	64.3613963039014	0	1	2	1	0	106	1	1	0.156975338159961	-1.59610875353537	-0.149179785687813	-0.201905402825556	0.236644435780478	-1.28615260985748	1.38381154938067	-0.534170173007984	2.53298658328546	-0.699435181511888	-2.08682167636651	-2.65740149976213	-2.69671110996549	0.242650947278349	-1.16719362268136	0.201486910074809	TRUE
1	0	3	3	76.0574948665298	0	0	2	1	1	106	1	0	-0.859460261615865	1.10649689354891	0.834060949034132	-0.477949404990404	1.02749342250353	-1.53456528645731	-0.66537251489395	-0.534170173007984	-0.363503769355316	1.31768592231257	-3.30048087845464	-1.83910235621891	-1.95876363799357	0.991925191847542	-2.88942046209815	-0.288435250656074	TRUE
2	1	2	5	71.4907597535934	NA	NA	2	1	1	106	0	NA	-0.53481402001799	0.701047416395165	-0.386806710885696	-0.697521759865153	0.572762153923007	-2.27611544563018	NA	NA	NA	-1.42679367384164	-4.04146161630534	-3.014246749974	-3.10236407240168	0.594446813244568	-3.56755975080927	NA	TRUE
1	1	3	3	61.8316221765914	0	0	2	0	1	106	1	0	0.316394216624464	0.684415821175626	-0.909307343705311	0.0953060440448764	0.39703917830404	0.145632476808226	-0.66537251489395	-0.534170173007984	-0.363503769355316	1.31768592231257	1.10695355480066	0.446902589124785	0.418383966518779	0.325787352114161	1.90037430813946	0.154300853114724	TRUE
1	0	6	6	67.9425051334702	0	0	2	0	1	52	1	0	1.15640840343515	-1.87680810665793	-1.80408748029506	0.651186645525798	-0.771287528006482	0.250590864859287	-0.66537251489395	-0.534170173007984	-0.363503769355316	1.31768592231257	2.04543213756871	0.184589194333275	0.255328798512431	-0.636219922229217	1.87877602049271	0.769823619292495	TRUE
2	0	3	3	65.5441478439425	0	1	2	1	1	52	0	1	-0.66868676556385	-0.514545818526893	-0.181044532408981	-0.0225036585148853	0.137267811503117	-1.36728665028395	-1.49839467130391	0.578400824276161	-2.7427243258505	-1.42679367384164	-2.2611501275219	-2.28274950557778	-2.33691919789222	0.514284185999406	-0.982130510593156	0.151597568609901	TRUE
2	0	3	5	70.1108829568788	0	0	2	1	0	52	0	0	0.0811945553515148	0.963727316533035	0.334425199152948	0.326644502704175	0.514454112920075	0.398441144252241	0.720467054343767	0.578400824276161	0.39360280758219	0.757350196541534	0.896066756860757	2.40305763547484	2.35443447920835	0.67248295080122	0.573444116458616	0.460710593951198	TRUE
1	1	2	4	79.5071868583162	0	0	2	1	0	52	1	0	-0.505875706777004	0.28114734497572	-0.718835869609698	-0.048547294011407	-0.673661785621664	-0.273257340544724	-0.66537251489395	-0.534170173007984	-0.363503769355316	-0.699435181511888	-0.0689147492996545	0.77722513976112	0.797279261410943	-0.12792015109378	-1.17727856655877	0.151597568609901	TRUE
1	0	5	3	65.7084188911704	0	0	2	0	1	74	1	0	0.0624996110330275	-1.04556827269684	-0.323691482901132	-0.120997526948686	0.0628224446666014	0.119243166274264	-0.66537251489395	-0.534170173007984	-0.363503769355316	1.31768592231257	1.59056634601575	0.806497584950892	0.819912760702112	0.0167730118115988	1.11522308880475	-0.0737817197668043	TRUE
2	1	5	5	60.517453798768	0	0	2	1	0	74	0	0	-0.771691907629991	0.677949307473043	0.834060949034132	0.233950638126631	NA	NA	0.720467054343767	0.578400824276161	0.39360280758219	0.757350196541534	NA	NA	NA	NA	NA	0.327087515521697	TRUE
1	0	3	3	75.6960985626283	NA	NA	2	0	0	114	1	NA	-1.03787967408926	-1.69554899482326	-0.763714109660587	-1.16723459657917	-2.14999726908073	-1.71886605286975	NA	NA	NA	-0.699435181511888	-3.25907266938844	-2.37210893897478	-2.22939581441007	-1.16420534117373	-2.99870020784491	NA	TRUE
2	1	5	3	70.5051334702259	NA	NA	2	0	1	114	0	NA	-2.45650981427883	0.478950846251306	-0.323135585853736	-0.741605701412612	-1.0685335273731	-0.718184459108999	NA	NA	NA	-1.42679367384164	-2.27490443285422	-0.0259380082907226	-0.00699613908671215	-0.554016124906193	-1.71905753890491	NA	TRUE
1	0	5	5	67.3511293634497	1	0	2	1	0	125	1	1	1.05865047778009	-0.636121396951699	0.350455964193371	0.843356701278693	1.24666372730922	0.877730730272349	1.38381154938067	1.72370879357198	-0.363503769355316	-0.699435181511888	3.18715145620121	2.10169110007495	1.98335570469638	1.00105589899131	3.03905399980854	1.0370697761515	TRUE
2	0	3	3	64.1642710472279	0	0	2	1	0	125	0	0	0.795465917529074	0.894242798007622	0.837007232586705	0.843356701278693	1.05350130590398	0.768873363807042	0.720467054343767	0.578400824276161	0.39360280758219	0.757350196541534	2.66295558997499	2.07377758884647	2.00621771705556	0.983020817157205	2.56841552606362	1.0370697761515	TRUE
2	0	5	3	60.4188911704312	NA	NA	2	1	1	125	0	NA	-0.781808377925828	2.29861669961289	1.41967680983831	0.739022122930891	1.16702842430962	0.754517953797073	NA	NA	NA	-1.42679367384164	3.75556994616175	2.47943657752101	2.35443447920835	1.13558674612041	1.07666938125148	NA	TRUE
1	1	3	3	67.2854209445585	0	0	2	1	0	125	1	0	0.755584618355996	1.29512936487496	0.834060949034132	0.641554249723373	1.12159901366029	0.77881693731342	-0.66537251489395	-0.534170173007984	-0.363503769355316	-0.699435181511888	3.73146549238553	0.488436465701471	0.348678107732913	1.24564937687796	4.55973092748783	0.769823619292495	TRUE
1	0	5	3	66.299794661191	0	0	2	NA	0	126	1	0	-0.217145013607341	-0.184285510194664	0.258978094350474	-0.0254008542068016	NA	NA	-0.66537251489395	-0.534170173007984	-0.363503769355316	-0.699435181511888	NA	NA	NA	NA	NA	NA	TRUE
2	0	4	3	72.2792607802875	0	0	2	NA	1	126	0	0	-1.6583089502336	-0.366739581975477	1.02747870668232	-1.48181547941793	NA	NA	0.720467054343767	0.578400824276161	0.39360280758219	-1.42679367384164	NA	NA	NA	NA	NA	NA	TRUE
1	0	2	2	64.6570841889117	0	1	2	0	0	126	1	1	0.0146125562202314	-1.01790725348832	0.240001045757478	0.394633686583023	NA	NA	1.38381154938067	-0.534170173007984	2.53298658328546	-0.699435181511888	NA	NA	NA	NA	NA	0.594333672380698	TRUE
2	0	2	2	64.6570841889117	0	1	2	0	0	126	0	1	-0.096092751795221	-1.68641195071589	-0.858138263056057	0.843356701278693	NA	NA	-1.49839467130391	0.578400824276161	-2.7427243258505	0.757350196541534	NA	NA	NA	NA	NA	1.0370697761515	TRUE
1	1	3	2	71.6550308008214	0	0	2	NA	0	126	1	0	-0.203570387073282	0.968290226819442	0.834060949034132	0.396317732449926	NA	NA	-0.66537251489395	-0.534170173007984	-0.363503769355316	-0.699435181511888	NA	NA	NA	NA	NA	NA	TRUE
2	1	5	3	68.435318275154	0	0	2	0	0	126	0	0	-1.60959537978455	1.24528029550794	1.41967680983831	0.260563112245248	NA	NA	0.720467054343767	0.578400824276161	0.39360280758219	0.757350196541534	NA	NA	NA	NA	NA	0.235331305574493	FALSE
1	0	2	2	70.8336755646817	0	0	2	0	1	133	1	0	0.522225809693	-1.02132842376503	-1.55509214894148	0.323001668728153	0.144051593885155	0.573818144723305	-0.66537251489395	-0.534170173007984	-0.363503769355316	1.31768592231257	2.1334103531187	1.60778950436191	1.56705028940073	0.409155190219628	2.2924564880271	0.329790800026521	TRUE
2	0	5	6	65.1170431211499	0	0	2	0	1	133	0	0	0.961468003861616	-0.28133261861543	0.156967218387056	0.843356701278693	1.0241452249411	1.14431431282131	0.720467054343767	0.578400824276161	0.39360280758219	-1.42679367384164	4.1194242328368	2.44875771135722	2.35443447920835	1.05457751393356	3.79939246364818	1.0370697761515	TRUE
2	0	6	3	66.3655030800821	0	0	2	0	0	133	0	0	0.348091069094078	0.589549713708699	0.742583079191235	0.512642636773586	0.303864802350359	0.509170389687024	0.720467054343767	0.578400824276161	0.39360280758219	0.757350196541534	2.28471004000372	0.558698625493781	0.498366439260289	0.499327760652697	3.03905399980854	0.597036956885522	TRUE
1	1	6	5	65.0184804928132	0	0	2	0	1	133	1	0	-0.92092194296272	-0.0184178242566676	-0.909307343705311	-0.457864616890129	0.114852184986229	-1.18944285918416	-0.66537251489395	-0.534170173007984	-0.363503769355316	1.31768592231257	-2.46989034325819	-2.01402829122983	-2.05137951213553	0.361364665183173	-0.190108815229343	-0.422058329085574	TRUE
1	0	5	6	64.6242299794661	1	0	2	0	1	135	1	1	-0.944939209881875	-1.1380944672331	-0.326637766453705	-1.13438215224568	NA	NA	1.38381154938067	1.72370879357198	-0.363503769355316	1.31768592231257	NA	NA	NA	NA	NA	-1.03758109526335	FALSE
2	1	5	5	63.7043121149897	NA	NA	2	0	0	135	0	NA	-0.786295054616542	-0.367968527763788	-1.21847161949088	-1.22137499779444	NA	NA	NA	NA	NA	0.757350196541534	NA	NA	NA	NA	NA	NA	FALSE
1	0	3	5	69.4209445585216	NA	NA	2	0	0	139	1	NA	-0.502990268921714	-0.202346959581245	-1.58289889375242	0.746890928271296	NA	NA	NA	NA	NA	-0.699435181511888	NA	NA	NA	NA	NA	NA	TRUE
2	0	3	5	69.4209445585216	NA	NA	2	0	0	139	0	NA	0.184199697417656	-0.228767809466901	-1.92441282514842	-0.158625908315757	NA	NA	NA	NA	NA	0.757350196541534	NA	NA	NA	NA	NA	NA	FALSE
2	1	5	5	71.4579055441478	0	0	2	1	0	139	0	0	0.247971364883227	1.29855053515167	0.350455964193371	0.603147586115854	NA	NA	0.720467054343767	0.578400824276161	0.39360280758219	0.757350196541534	NA	NA	NA	NA	NA	0.861579829239699	FALSE
1	1	3	2	61.2731006160164	NA	NA	2	NA	0	139	1	NA	-1.31860461161921	-0.856890591994072	-0.756127387092638	-1.30753579918192	NA	NA	NA	NA	NA	-0.699435181511888	NA	NA	NA	NA	NA	NA	TRUE
1	0	5	6	75.4332648870636	0	0	2	0	0	168	1	0	-0.801635427570976	0.137414489259757	0.243503226357447	0.553676583047041	NA	NA	-0.66537251489395	-0.534170173007984	-0.363503769355316	-0.699435181511888	NA	NA	NA	NA	NA	0.636200540862994	FALSE
2	0	6	5	66.0369609856263	1	1	2	0	0	168	0	1	-0.198323170662192	1.01648181052573	0.353402247745944	-0.106398212551969	NA	NA	-1.49839467130391	-1.8664362732945	-2.7427243258505	0.757350196541534	NA	NA	NA	NA	NA	0.0179744901804001	TRUE
1	0	NA	4	63.7371663244353	1	0	2	0	0	168	1	1	-0.583400691840379	-1.71950072959774	0.350455964193371	0.650805900394849	NA	NA	1.38381154938067	1.72370879357198	-0.363503769355316	-0.699435181511888	NA	NA	NA	NA	NA	0.769823619292495	TRUE
2	1	6	5	66.7268993839836	1	1	2	0	0	168	0	1	0.680869964958333	-0.251202484295718	0.258978094350474	0.843356701278693	NA	NA	-1.49839467130391	-1.8664362732945	-2.7427243258505	0.757350196541534	NA	NA	NA	NA	NA	1.0370697761515	FALSE
2	0	6	5	69.3223819301848	NA	NA	2	1	1	168	0	NA	0.34533252986545	0.264515749756181	0.93607182499755	0.106223345790908	NA	NA	NA	NA	NA	-1.42679367384164	NA	NA	NA	NA	NA	NA	FALSE
1	0	2	5	65.2484599589322	NA	NA	2	0	0	168	1	NA	-0.265933690245968	-0.858494857718342	-1.34174324789682	-0.565275829241129	NA	NA	NA	NA	NA	-0.699435181511888	NA	NA	NA	NA	NA	NA	TRUE
1	1	3	3	63.7371663244353	0	0	2	0	1	168	1	0	0.745217084160477	0.390217928952894	0.834060949034132	0.739022122930891	NA	NA	-0.66537251489395	-0.534170173007984	-0.363503769355316	1.31768592231257	NA	NA	NA	NA	NA	0.903446697721995	FALSE
2	1	3	3	73.7905544147844	0	0	2	0	0	168	0	0	-1.06611837032066	1.17256024179761	0.93607182499755	-2.01997392961211	NA	NA	0.720467054343767	0.578400824276161	0.39360280758219	0.757350196541534	NA	NA	NA	NA	NA	-2.00138047075989	TRUE
2	0	4	6	64.5585215605749	NA	NA	2	0	0	168	0	NA	0.993164856331231	-0.376198726082358	-2.51791683137768	0.545427032575687	NA	NA	NA	NA	NA	0.757350196541534	NA	NA	NA	NA	NA	NA	TRUE
1	1	6	4	74.4804928131417	0	0	2	1	1	168	1	0	0.0775577080495485	-1.13026980556169	0.93607182499755	0.843356701278693	NA	NA	-0.66537251489395	-0.534170173007984	-0.363503769355316	1.31768592231257	NA	NA	NA	NA	NA	1.0370697761515	FALSE
1	0	2	4	64.4599589322382	0	0	2	1	1	181	1	0	-0.497043435501032	2.29405378932648	0.334425199152948	-0.183048635180603	NA	NA	-0.66537251489395	-0.534170173007984	-0.363503769355316	1.31768592231257	NA	NA	NA	NA	NA	-0.0211890937970724	TRUE
2	0	3	3	64.6899383983573	0	0	2	1	0	181	0	0	-0.0954449272227125	0.632514953035279	0.444809129430711	0.272767417999138	NA	NA	0.720467054343767	0.578400824276161	0.39360280758219	0.757350196541534	NA	NA	NA	NA	NA	0.552466803898402	TRUE
1	1	3	5	62.5544147843943	0	0	2	1	1	181	1	0	0.319152755853092	1.00944978512814	0.93607182499755	0.255269164196776	NA	NA	-0.66537251489395	-0.534170173007984	-0.363503769355316	1.31768592231257	NA	NA	NA	NA	NA	0.552466803898402	FALSE
2	1	3	3	66.4969199178645	NA	NA	2	1	0	181	0	NA	0.292452055894887	-1.37307135176054	1.41967680983831	0.747271673402246	NA	NA	NA	NA	NA	0.757350196541534	NA	NA	NA	NA	NA	NA	TRUE
1	0	3	5	63.9671457905544	0	0	2	1	0	21	1	0	0.210200780366269	-0.294455837779644	0.433489791563794	0.843356701278693	-0.752104242307518	-0.243772475010385	-0.66537251489395	-0.534170173007984	-0.363503769355316	-0.699435181511888	0.618834323064156	-0.949760383662356	-0.905457192989092	-0.501554775057244	2.2924564880271	1.0370697761515	TRUE
2	1	3	3	64.8213552361396	0	1	2	NA	NA	21	0	1	-0.394864809071145	-0.538122233365407	0.404571328395198	0.278959595000796	-0.443199174584824	-1.17219558173464	-1.49839467130391	0.578400824276161	-2.7427243258505	NA	-2.22329332606537	-2.06905941864509	-2.01278787273553	-0.50276108724014	-0.968831098867425	NA	TRUE
1	1	6	5	62.8501026694045	NA	NA	2	0	1	21	1	NA	-0.365926495830158	-0.958022304784852	-2.01533479794392	-2.35243570858379	0.210344904853942	-1.67043665189963	NA	NA	NA	1.31768592231257	-3.33716591102952	-1.84206637229877	-1.85786865150082	0.0576220243730964	-2.97390057925939	NA	TRUE
1	1	NA	3	64.3613963039014	0	0	2	0	0	40	1	0	-1.8194417826814	-0.860023141198559	-0.581615689879319	-2.1545340838814	NA	NA	-0.66537251489395	-0.534170173007984	-0.363503769355316	-0.699435181511888	NA	NA	NA	NA	NA	-2.09583996521191	TRUE
2	0	NA	1	81.1170431211499	NA	NA	2	0	0	40	0	NA	0.971457575530793	-1.09347174224579	-0.232284601216365	0.649761610923489	NA	NA	NA	NA	NA	0.757350196541534	NA	NA	NA	NA	NA	NA	FALSE
2	0	5	5	72.5420944558522	0	0	2	1	0	56	0	0	-0.468752946832554	-0.444773185844135	1.41967680983831	-0.740033738301365	1.06333807684312	-0.163215215307436	0.720467054343767	0.578400824276161	0.39360280758219	0.757350196541534	0.77675666096197	0.571826570120676	0.45295025354713	1.00145024183982	0.344799681087688	-0.149492983748784	TRUE
1	1	5	2	68.5010266940452	0	0	2	0	1	56	1	0	0.34744324452157	-1.72937719004247	-1.80408748029506	-0.0192130797232519	-0.161908621807073	0.240230595783621	-0.66537251489395	-0.534170173007984	-0.363503769355316	1.31768592231257	2.08815356819112	0.380591194758526	0.409096623995435	-0.0197798386433179	3.04592447583764	0.151597568609901	TRUE
2	1	3	6	61.4045174537988	0	0	2	1	0	56	0	0	-0.542692877031047	-0.480706399773126	-1.42971893713975	0.747271673402246	-0.0196772283577437	0.897543587792123	0.720467054343767	0.578400824276161	0.39360280758219	0.757350196541534	3.6370855302838	2.34513602634997	2.35443447920835	-0.0625108302647715	2.2369473605673	0.903446697721995	TRUE
1	0	6	6	68.6981519507187	NA	NA	2	1	0	56	1	NA	0.578170412582599	-0.546481633864483	-1.0603982609328	0.843356701278693	NA	NA	NA	NA	NA	-0.699435181511888	NA	NA	NA	NA	NA	NA	FALSE
1	0	NA	NA	67.367	NA	NA	2	0	0	66	1	NA	-0.743833907278581	0.235424876380611	-2.50659749351076	-0.151393493809874	-0.634681708744808	-0.0825847316498802	NA	NA	NA	-0.699435181511888	-0.0557385118573061	0.159491762424238	0.220798574148213	-0.434185622711518	0.948570876439731	NA	TRUE
2	1	3	3	63.5071868583162	1	0	2	0	0	66	0	1	-1.03782788165218	-1.566266733373	-2.03431184653692	-0.845338549287573	-0.891290260533102	-0.939497255375406	-1.49839467130391	-1.8664362732945	0.39360280758219	0.757350196541534	-2.02445953577853	-1.1271332360913	-1.03845844688541	-0.844447392272809	-2.02991427631391	-0.901254732329021	TRUE
1	1	3	3	66.5297741273101	0	0	2	1	1	66	1	0	0.812686521638799	-1.05506941320562	-1.47500460512363	0.843356701278693	-0.596829148627151	-0.105172073402164	-0.66537251489395	-0.534170173007984	-0.363503769355316	1.31768592231257	0.574306046277749	-0.302089067498185	-0.243483270758465	-0.543757111452588	1.90724478416857	1.0370697761515	TRUE
2	0	2	3	70.6365503080082	NA	NA	2	0	0	66	0	NA	-1.61484259619564	1.19708871180165	0.834060949034132	-0.352065181426685	-0.248279350613945	-1.23998628245012	NA	NA	NA	0.757350196541534	-2.01186719211173	-1.13657135433301	-1.13122516175246	0.1189010942534	-1.94083149824673	NA	TRUE
1	0	2	NA	74.6776180698152	NA	NA	2	0	0	66	1	NA	0.0415670534317596	-0.25244265361859	-1.25870942052639	-0.381581112463887	0.255585931053259	-0.896779522363149	NA	NA	NA	-0.699435181511888	-2.18535786026612	-1.65821744169264	-1.68849377908448	0.228158844236813	-0.190108815229343	NA	TRUE
2	1	3	3	63.1786447638604	1	0	2	0	0	66	0	1	-1.78801479225795	-1.55676559286423	-2.01533479794392	-0.00783256232309286	-1.66759835576889	-0.607416429210948	-1.49839467130391	-1.8664362732945	0.39360280758219	0.757350196541534	-1.3196714718055	-0.624538825196933	-0.539784192929466	-0.691393630703259	0.188232412600084	0.151597568609901	TRUE
1	1	NA	NA	77.305954825462	1	0	2	0	0	66	1	1	-0.312792224606272	-0.937491740287088	-0.386806710885696	-0.435503499652014	-2.02434967546739	-1.51787034391113	1.38381154938067	1.72370879357198	-0.363503769355316	-0.699435181511888	-2.45531590062827	-1.75177230675649	-1.66541553145694	-0.910694277380645	-2.70805356502503	NA	TRUE
1	1	2	5	73.0020533880904	0	0	2	1	0	82	1	0	0.988295602446483	1.29266024976378	0.258978094350474	0.657968972123605	NA	NA	-0.66537251489395	-0.534170173007984	-0.363503769355316	-0.699435181511888	NA	NA	NA	NA	NA	0.769823619292495	TRUE
1	0	2	5	76.8459958932238	1	1	2	1	0	82	1	1	0.465572459520109	1.25150069145507	0.156967218387056	0.546852067177996	NA	NA	1.38381154938067	1.72370879357198	2.53298658328546	-0.699435181511888	NA	NA	NA	NA	NA	0.636200540862994	FALSE
2	0	3	3	68.435318275154	NA	NA	2	0	0	82	0	NA	0.419399358690605	-0.508079304824309	NA	NA	NA	NA	NA	NA	NA	0.757350196541534	NA	NA	NA	NA	NA	NA	TRUE
2	1	6	5	63.211498973306	0	0	2	1	0	82	0	0	-0.196339354632734	-0.168882860763437	NA	NA	NA	NA	0.720467054343767	0.578400824276161	0.39360280758219	0.757350196541534	NA	NA	NA	NA	NA	NA	FALSE
1	1	3	5	64.788501026694	0	0	2	1	0	82	1	0	0.882280857252033	-0.365457416250713	-2.51791683137768	0.641554249723373	NA	NA	-0.66537251489395	-0.534170173007984	-0.363503769355316	-0.699435181511888	NA	NA	NA	NA	NA	0.769823619292495	TRUE
1	0	3	3	61.7659137577002	NA	NA	2	1	1	82	1	NA	0.176320840404599	-1.41052162563519	-2.99020247835152	0.0264976676002202	NA	NA	NA	NA	NA	1.31768592231257	NA	NA	NA	NA	NA	NA	TRUE
2	0	6	6	61.4045174537988	NA	NA	2	1	0	82	0	NA	1.13298716865142	-0.806840107333448	-1.00022931650081	0.843356701278693	NA	NA	NA	NA	NA	0.757350196541534	NA	NA	NA	NA	NA	NA	TRUE
2	1	2	5	76.8459958932238	NA	NA	2	1	0	82	0	NA	-0.0737376464222742	1.34978796919871	0.742583079191235	-0.273103975123141	NA	NA	NA	NA	NA	0.757350196541534	NA	NA	NA	NA	NA	NA	TRUE
1	0	3	3	67.4496919917864	0	0	2	0	1	82	1	0	-0.734241096282232	-0.370062322939012	-0.383304530285727	-2.421879587719	NA	NA	-0.66537251489395	-0.534170173007984	-0.363503769355316	1.31768592231257	NA	NA	NA	NA	NA	-1.8205713353703	TRUE
2	0	6	6	74.5133470225873	NA	NA	2	1	0	82	0	NA	1.04341368969983	0.12782614297237	0.93607182499755	0.843356701278693	NA	NA	NA	NA	NA	0.757350196541534	NA	NA	NA	NA	NA	NA	TRUE
1	1	6	6	67.5811088295688	1	0	2	1	0	82	1	1	0.880170142595914	1.62843552354794	1.41967680983831	0.843356701278693	NA	NA	1.38381154938067	1.72370879357198	-0.363503769355316	-0.699435181511888	NA	NA	NA	NA	NA	1.0370697761515	TRUE
2	1	5	5	64.4928131416838	NA	NA	2	0	0	82	0	NA	-2.49069534393091	0.850659333964459	-0.858138263056057	-1.11138750863305	NA	NA	NA	NA	NA	0.757350196541534	NA	NA	NA	NA	NA	NA	TRUE
1	0	2	6	68.0739219712526	0	0	2	0	0	82	1	0	-1.90721013666727	-0.431475555122693	-1.55509214894148	-2.37907043615915	NA	NA	-0.66537251489395	-0.534170173007984	-0.363503769355316	-0.699435181511888	NA	NA	NA	NA	NA	-2.17687041767168	TRUE
1	0	2	3	67.5482546201232	0	0	2	0	1	82	1	0	-1.30729006008083	1.93242317735167	-0.829219799887462	-1.1717276432248	NA	NA	-0.66537251489395	-0.534170173007984	-0.363503769355316	1.31768592231257	NA	NA	NA	NA	NA	-1.04028437976817	TRUE
2	0	5	6	65.6427104722793	1	0	2	0	0	82	0	1	-1.15235785830704	1.54636252468599	-0.243603939083282	-1.53101438096961	NA	NA	-1.49839467130391	-1.8664362732945	0.39360280758219	0.757350196541534	NA	NA	NA	NA	NA	-1.42502128855959	FALSE
1	1	3	3	71.523613963039	0	0	2	0	0	108	1	0	-0.421692407656011	-2.11211510174461	-0.0790336564455622	0.435089545341541	-0.902079278813847	-1.13771471408069	-0.66537251489395	-0.534170173007984	-0.363503769355316	-0.699435181511888	-1.3187202513935	-2.51036805124993	-2.49940977173565	-0.566279563549259	-0.430681054777337	0.594333672380698	TRUE
2	1	3	6	63.8357289527721	1	0	2	1	1	108	0	1	1.29136146187058	-0.638590512062883	0.350455964193371	0.843356701278693	-0.485064832045304	0.676512447353393	-1.49839467130391	-1.8664362732945	0.39360280758219	-1.42679367384164	2.92035762883501	1.15186283105332	1.18682246996426	-0.452658212566511	3.41418075978965	1.0370697761515	TRUE
1	0	3	3	61.8973305954825	1	0	2	0	0	137	1	1	0.216023448513932	-1.13216218544331	-0.855191979503484	-0.120390863976036	0.110161881698519	-1.69394750963494	1.38381154938067	1.72370879357198	-0.363503769355316	-0.699435181511888	-3.32244133208688	-2.86810480363523	-2.90222549276148	0.0781703481419286	-2.31595825822785	0.0179744901804001	TRUE
2	1	5	3	68.435318275154	0	1	2	1	0	137	0	1	-0.91246763421309	0.277438060541665	-1.07148716410072	0.415314788174747	1.06291722278034	0.293181048828988	-1.49839467130391	0.578400824276161	-2.7427243258505	0.757350196541534	1.52785566956311	0.973294148908609	0.884775386849979	0.9404385543837	2.0872505681088	0.463413878456021	TRUE
1	1	5	5	63.7700205338809	0	1	2	0	1	149	1	1	-0.994540218677963	0.676807567463346	NA	NA	NA	NA	1.38381154938067	-0.534170173007984	2.53298658328546	1.31768592231257	NA	NA	NA	NA	NA	NA	TRUE
2	1	NA	3	72.870636550308	NA	NA	2	0	0	149	0	NA	1.04617222892846	0.452860106924887	NA	NA	NA	NA	NA	NA	NA	0.757350196541534	NA	NA	NA	NA	NA	NA	FALSE
1	0	3	3	68.6981519507187	0	0	2	1	0	149	1	0	-0.278912284644602	0.178574047568459	0.0412916884078005	0.742455475501033	NA	NA	-0.66537251489395	-0.534170173007984	-0.363503769355316	-0.699435181511888	NA	NA	NA	NA	NA	0.903446697721995	TRUE
2	0	2	5	68.9609856262834	0	0	2	0	0	149	0	0	0.0160727129502001	-1.18809173195727	0.93607182499755	-0.569291799061835	NA	NA	0.720467054343767	0.578400824276161	0.39360280758219	0.757350196541534	NA	NA	NA	NA	NA	-0.516517823537602	TRUE
1	0	4	5	65.6755646817248	NA	NA	2	1	0	149	1	NA	-0.122451216871324	-0.262231908284709	-1.33824106729685	0.0212267737917144	NA	NA	NA	NA	NA	-0.699435181511888	NA	NA	NA	NA	NA	NA	TRUE
2	0	3	5	70.340862422998	1	0	2	1	0	149	0	1	0.573697919370679	0.915725417670913	1.41967680983831	0.843356701278693	NA	NA	-1.49839467130391	-1.8664362732945	0.39360280758219	0.757350196541534	NA	NA	NA	NA	NA	1.0370697761515	TRUE
1	1	1	3	65.7741273100616	NA	NA	2	1	1	149	1	NA	0.968699036302165	-1.41850570619831	0.334425199152948	0.641554249723373	NA	NA	NA	NA	NA	1.31768592231257	NA	NA	NA	NA	NA	NA	TRUE
2	1	3	3	61.6344969199179	1	0	2	0	0	149	0	1	1.01723391568747	0.872760178344332	0.156967218387056	0.843356701278693	NA	NA	-1.49839467130391	-1.8664362732945	0.39360280758219	0.757350196541534	NA	NA	NA	NA	NA	1.0370697761515	TRUE
1	0	6	3	61.9630390143737	1	0	2	1	0	153	1	1	-0.0419138953259983	0.446393593222303	-0.826829337645151	0.657968972123605	0.00553490225784062	0.699389351667938	1.38381154938067	1.72370879357198	-0.363503769355316	-0.699435181511888	2.9773746597123	1.09669770256732	1.09932634452522	0.375740566455471	3.41418075978965	0.769823619292495	TRUE
2	0	3	3	65.2813141683778	0	0	2	0	0	153	0	0	-0.531928582162701	0.2175531118382	0.156967218387056	0.197069345413978	NA	NA	0.720467054343767	0.578400824276161	0.39360280758219	0.757350196541534	NA	NA	NA	NA	NA	0.287923931544224	FALSE
1	0	6	5	73.82340862423	0	0	2	0	1	158	1	0	-0.275148538715975	1.46404290115371	0.834060949034132	-0.264380967670119	NA	NA	-0.66537251489395	-0.534170173007984	-0.363503769355316	1.31768592231257	NA	NA	NA	NA	NA	-0.193975756204046	TRUE
2	0	5	0	64.8213552361396	NA	NA	2	0	0	158	0	NA	0.181441158189027	-0.553801773419418	0.258978094350474	0.253032410920298	NA	NA	NA	NA	NA	0.757350196541534	NA	NA	NA	NA	NA	NA	FALSE
1	1	5	3	69.9794661190965	0	0	2	1	0	158	1	0	-0.0592755815411778	-0.924558205967044	0.350384976035241	-0.522014731462697	NA	NA	-0.66537251489395	-0.534170173007984	-0.363503769355316	-0.699435181511888	NA	NA	NA	NA	NA	-0.107626115266488	TRUE
1	0	NA	3	67.367	0	1	2	0	0	171	1	1	-0.413686652016293	-1.7388895540858	-0.756127387092638	-0.0207267979336051	0.613274232744996	-1.71651376958151	1.38381154938067	-0.534170173007984	2.53298658328546	-0.699435181511888	-3.29444434738602	-2.54660536950273	-2.61169936377819	0.553388744951874	-2.99548573999659	0.151597568609901	TRUE
2	1	2	3	68.1067761806981	1	0	2	0	0	171	0	1	-0.998648932842334	-0.2727271003609	-2.08659264554383	-0.371822724907082	-0.989128037654495	-0.223953016539901	-1.49839467130391	-1.8664362732945	0.39360280758219	0.757350196541534	0.149272722746639	1.28293718752732	1.3160707530519	-0.495174921322859	-1.17040809052967	-0.0630559622793687	TRUE
2	1	5	5	77.5359342915811	0	0	2	0	0	176	0	0	-0.191219036848305	0.687836991452336	NA	NA	NA	NA	0.720467054343767	0.578400824276161	0.39360280758219	0.757350196541534	NA	NA	NA	NA	NA	NA	TRUE
1	0	6	6	65.1170431211499	0	0	2	0	0	31	1	0	-0.0837272180914507	2.16192709282907	1.41967680983831	0.727536666323406	0.342290151216274	0.254177648439321	-0.66537251489395	-0.534170173007984	-0.363503769355316	-0.699435181511888	1.8008940692299	0.760356413435793	0.686246956224558	0.55838622950485	1.2984433405933	0.903446697721995	TRUE
2	0	2	3	65.1498973305955	0	0	2	0	0	31	0	0	1.13022862942279	-1.13187407128597	-0.326637766453705	0.843356701278693	-1.14154824679785	1.04911007036534	0.720467054343767	0.578400824276161	0.39360280758219	0.757350196541534	3.59254735729363	2.29608529908528	2.35443447920835	-0.675383703486363	3.42105123581875	1.0370697761515	TRUE
1	1	1	1	69.4209445585216	1	0	2	0	0	31	1	1	0.198028121205037	-0.693248609471758	-2.37972615628898	0.553295837916092	-2.11720716201808	-0.537792695189955	1.38381154938067	1.72370879357198	-0.363503769355316	-0.699435181511888	-0.749804491167798	-0.272575222711874	-0.158764538987097	-1.44984522840575	-0.586833862857206	0.636200540862994	TRUE
2	1	5	6	63.7371663244353	NA	NA	2	1	0	31	0	NA	1.24111262850198	-1.14261538111761	NA	NA	0.178483585574632	0.773094871296936	NA	NA	NA	0.757350196541534	3.54805731774154	2.22440273415734	2.20351905528539	0.296329907585098	2.2369473605673	NA	TRUE
1	0	3	4	67.2525667351129	0	1	2	1	0	79	1	1	0.506862122986072	0.551147384668525	0.742583079191235	0.843356701278693	0.00380016635589138	1.23357572317632	1.38381154938067	-0.534170173007984	2.53298658328546	-0.699435181511888	4.42787699524395	2.38535976277006	2.35443447920835	0.1891272083867	4.16764874760019	1.0370697761515	TRUE
2	0	4	3	66.6611909650924	0	0	2	1	0	79	0	0	0.91358094904882	-0.253671599406901	1.41967680983831	0.739022122930891	0.128320230384666	0.811774983593939	0.720467054343767	0.578400824276161	0.39360280758219	0.757350196541534	3.72925495400877	1.24760181339752	1.19510780257109	0.54721363282309	4.18781863535503	0.903446697721995	TRUE
2	0	NA	3	69.4866529774127	0	0	2	1	0	79	0	0	0.470044952732029	-0.210706360080321	0.258978094350474	0.650425155263899	1.59499041296784	0.550355195270703	0.720467054343767	0.578400824276161	0.39360280758219	0.757350196541534	2.6634402354796	2.48579567382104	2.35443447920835	1.41578182185794	0.531648861132289	0.769823619292495	TRUE
1	1	4	3	69.2566735112936	0	0	2	1	0	79	1	0	1.01658609111496	-1.44616672540684	-0.152126069240385	0.604474425759688	-0.0154873161863727	1.23617373965353	-0.66537251489395	-0.534170173007984	-0.363503769355316	-0.699435181511888	4.38081515658589	2.3380582066768	2.35443447920835	-0.100420036139152	4.1813896996584	0.730660035315022	TRUE
1	0	5	3	63.8028747433265	0	0	2	1	1	93	1	0	-1.10722934272287	1.19366754152494	NA	NA	NA	NA	-0.66537251489395	-0.534170173007984	-0.363503769355316	1.31768592231257	NA	NA	NA	NA	NA	NA	TRUE
2	0	6	4	72.2464065708419	0	0	2	0	1	93	0	0	-1.3728961832363	1.94762441148929	0.834060949034132	-0.766874518776364	NA	NA	0.720467054343767	0.578400824276161	0.39360280758219	-1.42679367384164	NA	NA	NA	NA	NA	-0.76763165389952	TRUE
1	1	3	3	73.2320328542095	0	1	2	1	0	93	1	1	0.990406317102603	-0.701232690034875	0.251391371782525	0.742455475501033	NA	NA	1.38381154938067	-0.534170173007984	2.53298658328546	-0.699435181511888	NA	NA	NA	NA	NA	0.903446697721995	TRUE
1	0	3	3	65.5112936344969	0	1	2	0	1	93	1	1	-1.41854562476631	-0.827135777610319	-2.01533479794392	-1.67916392674942	NA	NA	1.38381154938067	-0.534170173007984	2.53298658328546	1.31768592231257	NA	NA	NA	NA	NA	-1.33596836311721	TRUE
2	0	3	3	66.6611909650924	0	0	2	0	1	93	0	0	0.13420192794874	1.79278614954028	-1.25870942052639	-0.0937705293536661	NA	NA	0.720467054343767	0.578400824276161	0.39360280758219	-1.42679367384164	NA	NA	NA	NA	NA	0.0732704006549552	FALSE
1	0	3	3	68.1724845995893	0	0	2	0	0	93	1	0	0.51409315542662	-0.586025702914354	0.834060949034132	-0.670049351989441	NA	NA	-0.66537251489395	-0.534170173007984	-0.363503769355316	-0.699435181511888	NA	NA	NA	NA	NA	-0.333005403643193	FALSE
2	0	5	5	73.8891170431212	NA	NA	2	0	0	93	0	NA	0.908460631264392	-1.11039145162267	-2.0352659413404	0.277414797492173	NA	NA	NA	NA	NA	0.757350196541534	NA	NA	NA	NA	NA	NA	FALSE
2	1	3	3	62.3572895277207	1	1	2	1	0	93	0	1	-0.153321553704685	1.47231509587417	0.742583079191235	-0.313989556479796	NA	NA	-1.49839467130391	-1.8664362732945	-2.7427243258505	0.757350196541534	NA	NA	NA	NA	NA	-0.249271666678601	TRUE
1	0	3	3	72.2792607802875	0	0	2	1	1	94	1	0	-0.219396810368915	-1.5106565807986	-2.51791683137768	0.0579991704280288	-0.286888579815633	NA	-0.66537251489395	-0.534170173007984	-0.363503769355316	1.31768592231257	NA	-1.3473834078011	-1.33430337981815	-0.106406844903869	NA	-0.0319148512845081	TRUE
2	0	3	4	65.8726899383984	0	1	2	1	1	94	0	1	-0.593338471072471	-0.778079344517114	-0.425702358864551	-0.593390209034289	0.565848829079891	-0.581723147472192	-1.49839467130391	0.578400824276161	-2.7427243258505	-1.42679367384164	-0.200178264243282	-0.459892139371936	-0.499580795093523	0.42878264686321	-1.09968205233619	-0.46392519756787	TRUE
2	0	3	5	63.047227926078	0	0	2	1	0	94	0	0	0.143543675045408	-1.33827987784125	NA	NA	NA	NA	0.720467054343767	0.578400824276161	0.39360280758219	0.757350196541534	NA	NA	NA	NA	NA	NA	TRUE
1	1	5	5	63.0143737166324	NA	NA	2	0	1	94	1	NA	-0.519577231937724	-0.0629001235289047	0.0412916884078005	0.111622827057644	NA	NA	NA	NA	NA	1.31768592231257	NA	NA	NA	NA	NA	NA	TRUE
1	0	3	3	73.2320328542095	NA	NA	2	0	0	105	1	NA	-1.18940551206191	1.3344725255461	0.350455964193371	-0.413483877861712	NA	NA	NA	NA	NA	-0.699435181511888	NA	NA	NA	NA	NA	NA	FALSE
2	0	3	3	67.1868583162218	1	0	2	0	1	105	0	1	1.09853177695317	-1.03700796381904	0.240001045757478	0.430553508064008	NA	NA	-1.49839467130391	-1.8664362732945	0.39360280758219	-1.42679367384164	NA	NA	NA	NA	NA	0.594333672380698	FALSE
1	0	5	5	73.1006160164271	NA	NA	2	0	0	140	1	NA	-1.24800506930597	0.793156294593564	0.837007232586705	-0.625913748934478	NA	NA	NA	NA	NA	-0.699435181511888	NA	NA	NA	NA	NA	NA	TRUE
2	1	6	6	73.7577002053388	0	0	2	1	0	140	0	0	0.533041896998431	-0.193786650703437	-0.152126069240385	0.196921912164149	NA	NA	0.720467054343767	0.578400824276161	0.39360280758219	0.757350196541534	NA	NA	NA	NA	NA	0.418843725468902	FALSE
2	0	6	6	63.7043121149897	0	0	2	1	1	140	0	0	-0.249743487902787	-0.791289769459942	1.41967680983831	-1.84499911005548	NA	NA	0.720467054343767	0.578400824276161	0.39360280758219	-1.42679367384164	NA	NA	NA	NA	NA	-1.26034447966708	TRUE
1	0	5	3	67.5154004106776	0	0	2	1	0	140	1	0	0.429388930359781	-1.32021842845467	0.93607182499755	-0.131941897837688	NA	NA	-0.66537251489395	-0.534170173007984	-0.363503769355316	-0.699435181511888	NA	NA	NA	NA	NA	-0.112945303744277	FALSE
1	0	3	3	68.5995893223819	0	0	2	1	1	151	1	0	-0.56905134210715	0.943473642658055	1.41967680983831	0.843356701278693	NA	NA	-0.66537251489395	-0.534170173007984	-0.363503769355316	1.31768592231257	NA	NA	NA	NA	NA	1.0370697761515	FALSE
2	0	3	3	69.6837782340862	1	0	2	1	0	151	0	1	0.0633261266692817	0.594112623995105	0.742583079191235	0.843356701278693	NA	NA	-1.49839467130391	-1.8664362732945	0.39360280758219	0.757350196541534	NA	NA	NA	NA	NA	1.0370697761515	FALSE
1	1	5	3	73.9219712525667	NA	NA	2	1	NA	151	1	NA	0.131570287346773	0.659223917078281	0.742583079191235	0.843356701278693	NA	NA	NA	NA	NA	NA	NA	NA	NA	NA	NA	NA	TRUE
2	1	2	4	65.1827515400411	0	0	2	1	0	151	0	0	0.335739718869102	0.870002949075804	1.41967680983831	0.843356701278693	NA	NA	0.720467054343767	0.578400824276161	0.39360280758219	0.757350196541534	NA	NA	NA	NA	NA	1.0370697761515	TRUE
1	0	3	3	65.1498973305955	NA	NA	2	0	0	35	1	NA	-1.22566414741182	-0.299436064403902	-0.680680282290165	-2.69423216044802	-1.08059626230479	-1.2957793678404	NA	NA	NA	-0.699435181511888	-2.15698504526441	-0.42239383502887	-0.344709213831846	-0.601432285651211	-2.98861526396749	NA	TRUE
2	0	3	5	67.5154004106776	0	1	2	0	0	35	0	1	-0.766571589845562	1.53466915968882	0.156967218387056	-1.76464671946615	1.00956860245403	-0.77617147740265	-1.49839467130391	0.578400824276161	-2.7427243258505	0.757350196541534	-1.03880500915885	-0.271661648311753	-0.339374445592358	0.785221780182744	-1.54553485051078	-1.56134765149391	TRUE
2	0	3	3	64.4271047227926	1	0	2	0	0	35	0	1	-2.96399616912494	-0.326156251981465	0.353402247745944	-2.69112921256611	-0.0491803097223185	-1.24057862329396	-1.49839467130391	-1.8664362732945	0.39360280758219	0.757350196541534	-2.63648164065536	-0.616165103530513	-0.61074222502861	0.0561674158069635	-3.4629097458932	-2.48598344301298	TRUE
1	0	2	4	66.9240246406571	NA	NA	2	1	0	177	1	NA	-1.12994183022331	-0.484040364271222	-0.394393433453645	-0.379841251343482	NA	NA	NA	NA	NA	-0.699435181511888	NA	NA	NA	NA	NA	NA	TRUE
2	0	3	2	67.6139630390144	0	0	2	0	1	177	0	0	-1.89915258859047	0.0710322539863786	-3.07277966381835	-2.07637631356631	NA	NA	0.720467054343767	0.578400824276161	0.39360280758219	-1.42679367384164	NA	NA	NA	NA	NA	-1.66121371495559	TRUE
1	1	3	3	67.5154004106776	0	0	2	1	1	177	1	0	-1.65843584886026	0.441788686534005	-1.98402587253302	-2.91570055123332	NA	NA	-0.66537251489395	-0.534170173007984	-0.363503769355316	1.31768592231257	NA	NA	NA	NA	NA	-3.01777247222616	TRUE
2	1	3	2	69.9794661190965	NA	NA	2	0	NA	177	0	NA	-2.50535028335454	-0.324540762722634	-2.11439939035477	-3.06873988022168	NA	NA	NA	NA	NA	NA	NA	NA	NA	NA	NA	NA	FALSE
2	0	2	2	63.2772073921971	NA	NA	2	1	0	177	0	NA	-1.4773756655112	-0.818488262953898	NA	NA	NA	NA	NA	NA	NA	0.757350196541534	NA	NA	NA	NA	NA	NA	TRUE
1	1	1	2	73.264887063655	NA	NA	2	0	0	177	1	NA	-0.94223246309033	-0.94234276473084	-1.38359772343886	-0.603044754175271	NA	NA	NA	NA	NA	-0.699435181511888	NA	NA	NA	NA	NA	NA	TRUE
1	0	5	3	61.2731006160164	0	0	2	0	0	178	1	0	-1.91995824756508	0.0556296045551516	-0.133220008805519	-0.802613779108056	NA	NA	-0.66537251489395	-0.534170173007984	-0.363503769355316	-0.699435181511888	NA	NA	NA	NA	NA	-0.414035856102962	FALSE
1	0	NA	5	62.6858316221766	NA	NA	2	0	0	95	1	NA	1.09853177695317	-1.03700796381904	0.334425199152948	0.565275107546061	NA	NA	NA	NA	NA	-0.699435181511888	NA	NA	NA	NA	NA	NA	TRUE
2	0	6	6	68.1396303901437	NA	NA	2	1	1	95	0	NA	0.0633261266692817	0.594112623995105	1.41967680983831	0.843356701278693	NA	NA	NA	NA	NA	-1.42679367384164	NA	NA	NA	NA	NA	NA	TRUE
1	1	5	3	63.0143737166324	0	0	2	1	0	95	1	0	-0.0774495999138178	0.193601377063727	0.350455964193371	-0.0302034489171332	NA	NA	-0.66537251489395	-0.534170173007984	-0.363503769355316	-0.699435181511888	NA	NA	NA	NA	NA	0.151597568609901	TRUE
2	1	5	5	64.7556468172485	0	0	2	0	1	95	0	0	0.773758636728636	0.176969781844189	-0.232213613058235	0.746890928271296	NA	NA	0.720467054343767	0.578400824276161	0.39360280758219	-1.42679367384164	NA	NA	NA	NA	NA	0.903446697721995	FALSE
1	0	5	6	66.0041067761807	0	1	2	0	0	89	1	1	0.0922644399102681	0.17421255257566	0.188276143797962	0.18437968270104	-1.02205790186438e-05	-0.129761367032138	1.38381154938067	-0.534170173007984	2.53298658328546	-0.699435181511888	1.13373296272106	0.44543175713247	0.395999159194961	0.536020734889823	-0.433922602550393	0.418843725468902	TRUE
2	0	5	5	66.2012320328542	0	0	2	1	1	89	0	0	1.18323600202001	-0.30281523827872	-1.73099506750024	0.843356701278693	0.021345654520116	0.971933499698727	0.720467054343767	0.578400824276161	0.39360280758219	-1.42679367384164	3.29274078793074	2.09331041162287	2.11725002224194	-0.079130256267157	3.22593025977788	1.0370697761515	TRUE
2	0	5	5	62.4887063655031	0	0	2	1	0	89	0	0	-0.50216375328546	1.43733393711071	0.159913501939628	0.537219671375571	-0.0770532313443954	0.674766223895439	0.720467054343767	0.578400824276161	0.39360280758219	0.757350196541534	1.96379933124351	2.3449230792402	2.35443447920835	0.214422263131984	1.70203886425027	0.636200540862994	TRUE
1	1	6	6	66.3655030800821	0	0	2	1	1	89	1	0	0.0335612977920411	-0.625668201277399	0.834060949034132	0.843356701278693	0.196311185987104	0.24863307904078	-0.66537251489395	-0.534170173007984	-0.363503769355316	1.31768592231257	1.67311292957116	1.51977684654776	1.51603533406052	0.208205997568336	1.85996225364924	1.0370697761515	TRUE
1	0	3	3	64.8542094455852	0	0	2	1	0	80	1	0	-0.199276584925107	0.185329182343265	-0.140806731373468	-0.301187279178971	NA	NA	-0.66537251489395	-0.534170173007984	-0.363503769355316	-0.699435181511888	NA	NA	NA	NA	NA	-0.0630559622793687	FALSE
2	0	5	3	66.1683778234086	0	0	2	0	0	80	0	0	-1.97878828830996	0.0642771192115729	0.433489791563794	-1.46844286662928	NA	NA	0.720467054343767	0.578400824276161	0.39360280758219	0.757350196541534	NA	NA	NA	NA	NA	-1.16318170071023	TRUE
1	1	3	3	66.7268993839836	0	0	2	0	0	80	1	0	-1.34383097136865	0.719196071560359	-0.212295013672377	-2.20375089363019	NA	NA	-0.66537251489395	-0.534170173007984	-0.363503769355316	-0.699435181511888	NA	NA	NA	NA	NA	-1.94878784479015	FALSE
2	1	5	5	67.367	NA	NA	2	1	0	80	0	NA	-0.508634246005632	-0.0438866189767974	1.41967680983831	-0.541688904122221	NA	NA	NA	NA	NA	0.757350196541534	NA	NA	NA	NA	NA	NA	FALSE
1	0	5	3	61.4373716632443	0	0	2	1	1	65	1	0	-0.338920206181546	-0.0632754434648639	0.917094776404554	0.255269164196776	NA	NA	-0.66537251489395	-0.534170173007984	-0.363503769355316	1.31768592231257	NA	NA	NA	NA	NA	0.552466803898402	TRUE
2	0	5	5	64.1642710472279	0	0	2	1	0	65	0	0	-0.080982862341616	-1.64183122213048	-0.425702358864551	-1.48417287107108	NA	NA	0.720467054343767	0.578400824276161	0.39360280758219	0.757350196541534	NA	NA	NA	NA	NA	-1.21577432667996	TRUE
1	1	5	3	60.9774127310062	NA	NA	2	0	0	65	1	NA	-0.517518309718688	-2.18607532477782	-0.928284392298308	0.591563307236063	NA	NA	NA	NA	NA	-0.699435181511888	NA	NA	NA	NA	NA	NA	TRUE
2	1	2	5	61.2073921971253	NA	NA	2	1	0	65	0	NA	0.522801261429573	-1.90722635513498	0.433489791563794	0.638120897153231	NA	NA	NA	NA	NA	0.757350196541534	NA	NA	NA	NA	NA	NA	FALSE
2	0	2	2	67.5154004106776	NA	NA	2	0	0	65	0	NA	-0.307223353711931	-0.158141550931792	NA	NA	NA	NA	NA	NA	NA	0.757350196541534	NA	NA	NA	NA	NA	NA	FALSE
1	1	3	3	61.6673511293635	1	0	2	0	1	65	1	1	-0.481104297057531	-0.16431995047703	-0.763714109660587	0.21728424504928	NA	NA	1.38381154938067	1.72370879357198	-0.363503769355316	1.31768592231257	NA	NA	NA	NA	NA	0.19616772159702	FALSE
2	1	5	3	62.258726899384	NA	NA	2	NA	0	65	0	NA	0.968699036302165	-1.41850570619831	0.331478915600375	0.423448831571284	NA	NA	NA	NA	NA	0.757350196541534	NA	NA	NA	NA	NA	NA	FALSE
1	1	3	3	71.1622176591376	1	0	2	0	0	32	1	1	-0.72329811035014	-0.351048818386904	0.543873721841557	-1.77251064440689	-0.730263993604834	-2.10605282111648	1.38381154938067	1.72370879357198	-0.363503769355316	-0.699435181511888	-4.81310178553775	-2.1550814345915	-2.14533267231221	-0.474350286959188	-5.28433138717933	-1.29950806364456	TRUE
2	0	5	5	61.5687885010267	0	0	2	0	1	32	0	0	-0.288274612140122	0.234097501279125	0.834060949034132	-0.734086694302519	0.188153262706026	-0.844129410469309	0.720467054343767	0.578400824276161	0.39360280758219	-1.42679367384164	-0.741656769878056	-1.3016287584923	-1.31660304039729	0.192446573793872	-0.607030830536785	-0.692007770449398	TRUE
1	0	2	5	64.5256673511294	0	0	2	1	0	32	1	0	0.0994954723508162	-0.962960535007218	-0.433590504289629	0.202955662408483	-0.124018868388437	-0.761593612738044	-0.66537251489395	-0.534170173007984	-0.363503769355316	-0.699435181511888	0.141579507324251	-0.380613897178297	-0.344680971742148	0.108911692074939	-0.33333960762343	0.327087515521697	TRUE
1	1	0	0	69.0266940451745	0	0	2	1	0	160	1	0	0.0138378330210613	-2.52830588873	-1.3616743912933	0.498869442658519	NA	NA	-0.66537251489395	-0.534170173007984	-0.363503769355316	-0.699435181511888	NA	NA	NA	NA	NA	0.727956750810199	TRUE
1	0	5	3	66.2012320328542	NA	NA	2	0	0	160	1	NA	-1.61413384891235	-1.55058719331899	NA	NA	NA	NA	NA	NA	NA	-0.699435181511888	NA	NA	NA	NA	NA	NA	FALSE
2	0	2	2	67.8767967145791	NA	NA	2	0	0	160	0	NA	-0.602983074505904	-0.301874406647755	-0.269020221651909	-0.486465762688628	NA	NA	NA	NA	NA	0.757350196541534	NA	NA	NA	NA	NA	NA	FALSE
1	0	NA	6	64.4271047227926	0	1	2	0	0	29	1	1	0.189320015202084	0.627952042748872	-0.68458066064622	0.467022669170262	NA	NA	1.38381154938067	-0.534170173007984	2.53298658328546	-0.699435181511888	NA	NA	NA	NA	NA	0.727956750810199	TRUE
2	1	NA	1	67.367	1	0	2	0	0	29	0	1	0.718640549475292	1.3418038886356	-0.877998418294406	0.546090576916097	NA	NA	-1.49839467130391	-1.8664362732945	0.39360280758219	0.757350196541534	NA	NA	NA	NA	NA	0.636200540862994	TRUE
1	0	5	1	64.0328542094456	0	0	2	0	0	145	1	0	-0.458115550590869	1.06201459427667	-1.14832549024863	-0.27503753532128	NA	NA	-0.66537251489395	-0.534170173007984	-0.363503769355316	-0.699435181511888	NA	NA	NA	NA	NA	0.0678638316453085	FALSE
2	0	4	5	66.8254620123203	0	0	2	0	0	145	0	0	-0.498517775709794	-1.66455401111664	-1.64306783818441	-0.697582815444569	NA	NA	0.720467054343767	0.578400824276161	0.39360280758219	0.757350196541534	NA	NA	NA	NA	NA	-0.466628482072693	TRUE
1	0	2	5	72.082135523614	1	0	2	1	0	145	1	1	0.829524548554489	1.33106257880395	-0.664649517249741	0.166881428898679	NA	NA	1.38381154938067	1.72370879357198	-0.363503769355316	-0.699435181511888	NA	NA	NA	NA	NA	0.418843725468902	FALSE
1	0	5	6	64.8542094455852	0	0	2	1	0	180	1	0	0.684581918449876	0.904984107839267	0.742583079191235	0.423448831571284	NA	NA	-0.66537251489395	-0.534170173007984	-0.363503769355316	-0.699435181511888	NA	NA	NA	NA	NA	0.594333672380698	FALSE
2	0	2	2	66.7268993839836	0	0	2	0	0	180	0	0	-0.957596149797258	0.63013304370271	-1.44080784030766	-0.24170552064003	NA	NA	0.720467054343767	0.578400824276161	0.39360280758219	0.757350196541534	NA	NA	NA	NA	NA	-0.0238923783018958	TRUE
2	0	3	5	64.5913757700205	1	0	2	0	0	180	0	1	-0.317212925381108	0.65399757269857	0.834060949034132	0.24820309748433	NA	NA	-1.49839467130391	-1.8664362732945	0.39360280758219	0.757350196541534	NA	NA	NA	NA	NA	0.235331305574493	FALSE
1	1	3	3	64.952772073922	0	0	2	NA	1	180	1	0	-2.17161797322737	-0.334140332544582	NA	NA	NA	NA	-0.66537251489395	-0.534170173007984	-0.363503769355316	1.31768592231257	NA	NA	NA	NA	NA	NA	TRUE
1	0	4	4	60.6488706365503	0	0	2	NA	0	154	1	0	-1.62796227269973	-1.08610639331413	-0.855191979503484	-2.51281865521547	-0.635861105900963	-2.08891402888688	-0.66537251489395	-0.534170173007984	-0.363503769355316	-0.699435181511888	-3.56607342524502	-3.04579474232976	-3.01511319525936	-0.352784360022836	-2.89953248590031	NA	TRUE
2	1	3	4	68.5338809034908	0	0	2	NA	1	154	0	0	0.583687491039855	0.103586294040551	0.331478915600375	0.413166445598235	NA	NA	0.720467054343767	0.578400824276161	0.39360280758219	-1.42679367384164	NA	NA	NA	NA	NA	NA	TRUE
1	0	3	3	69.5852156057495	0	0	2	1	0	155	1	0	0.254554572751267	-2.15754945618238	-1.16730253884163	-0.0721005857519861	-1.39898934506589	-0.256601193612739	-0.66537251489395	-0.534170173007984	-0.363503769355316	-0.699435181511888	0.989197693680434	-0.33721827820141	-0.253570339784613	-0.910076726189868	-0.0519253665401746	0.243353778557105	TRUE
2	1	3	5	65.5770020533881	0	0	2	0	0	155	0	0	-2.35932734036035	0.124162067915037	0.191222427350534	-2.07780059696865	0.951152181215649	-1.04093672468127	0.720467054343767	0.578400824276161	0.39360280758219	0.757350196541534	-1.58358216845992	-1.2144682560123	-1.32520771676003	1.01531788988057	-1.5556197943882	-1.87316396134003	TRUE
2	0	3	6	65.0184804928132	NA	NA	2	0	0	155	0	NA	-0.523871034085898	0.720060920947272	0.156967218387056	0.41546647068322	-0.286859784450523	0.672757553796962	NA	NA	NA	0.757350196541534	2.61438022512894	1.8285765729578	1.837783640526	-0.161246627274011	2.66392723982742	NA	TRUE
1	1	1	3	66.2669404517454	0	0	2	0	0	155	1	0	0.0928980810039831	-1.63565282258524	-2.59800437519553	-0.12976882704285	-2.3567476323197	0.0900637339732072	-0.66537251489395	-0.534170173007984	-0.363503769355316	-0.699435181511888	0.765600546277662	1.67618718817112	1.81520293912766	-1.37043842065234	-0.792066862700242	0.243353778557105	TRUE
1	1	6	6	68.5995893223819	0	0	2	0	0	170	1	0	-2.05285511713512	0.836872173792063	0.188276143797962	-1.41773656510313	NA	NA	-0.66537251489395	-0.534170173007984	-0.363503769355316	-0.699435181511888	NA	NA	NA	NA	NA	-1.02955862228073	TRUE
2	1	5	5	81.5770020533881	1	0	2	1	0	170	0	1	0.988295602446483	1.29266024976378	-0.240101758483314	0.843356701278693	NA	NA	-1.49839467130391	-1.8664362732945	0.39360280758219	0.757350196541534	NA	NA	NA	NA	NA	1.0370697761515	FALSE
2	0	4	6	60.1889117043121	1	0	2	1	0	96	0	1	-0.740518714459865	1.59826339282634	0.350455964193371	-1.18106942332146	NA	NA	-1.49839467130391	-1.8664362732945	0.39360280758219	0.757350196541534	NA	NA	NA	NA	NA	-0.909364585843491	FALSE
1	0	3	6	74.6447638603696	0	0	2	1	0	96	1	0	0.379787921563693	0.49468360624177	0.350384976035241	-0.589235871615833	NA	NA	-0.66537251489395	-0.534170173007984	-0.363503769355316	-0.699435181511888	NA	NA	NA	NA	NA	-0.424761613590397	TRUE
2	0	5	3	69.7494866529774	NA	NA	2	0	1	96	0	NA	0.853342544011047	0.0544426551687322	1.41967680983831	0.742455475501033	NA	NA	NA	NA	NA	-1.42679367384164	NA	NA	NA	NA	NA	NA	TRUE
2	0	5	6	60.4845995893224	0	0	2	0	0	96	0	0	-2.40169731671589	0.8018910150286	1.41967680983831	-2.77293948990937	NA	NA	0.720467054343767	0.578400824276161	0.39360280758219	0.757350196541534	NA	NA	NA	NA	NA	-2.75322959987198	TRUE
1	1	6	6	63.5400410677618	0	0	2	1	0	96	1	0	0.942519262289807	-0.673571670826346	0.93607182499755	0.427545728481835	NA	NA	-0.66537251489395	-0.534170173007984	-0.363503769355316	-0.699435181511888	NA	NA	NA	NA	NA	0.594333672380698	TRUE
1	0	3	2	70.735112936345	0	0	2	0	1	169	1	0	-0.317264717818192	0.524715311248307	-0.734795646491992	-0.896796446363954	NA	NA	-0.66537251489395	-0.534170173007984	-0.363503769355316	1.31768592231257	NA	NA	NA	NA	NA	-0.678578728457139	FALSE
2	0	5	6	60.6488706365503	NA	NA	2	0	1	169	0	NA	-0.758943796732186	0.190844147795199	0.93607182499755	-0.535215721121274	NA	NA	NA	NA	NA	-1.42679367384164	NA	NA	NA	NA	NA	NA	FALSE
1	1	3	3	64	0	0	2	0	0	169	1	0	0.773758636728636	0.176969781844189	1.41967680983831	0.620477274496629	NA	NA	-0.66537251489395	-0.534170173007984	-0.363503769355316	-0.699435181511888	NA	NA	NA	NA	NA	0.861579829239699	FALSE
1	0	5	3	67.9753593429158	0	0	2	1	1	169	1	0	0.136312642604859	-0.201106790258373	NA	NA	NA	NA	-0.66537251489395	-0.534170173007984	-0.363503769355316	1.31768592231257	NA	NA	NA	NA	NA	NA	FALSE
2	0	5	3	65.2156057494867	0	0	2	0	0	169	0	0	-1.6027217294715	1.4665992220435	NA	NA	NA	NA	0.720467054343767	0.578400824276161	0.39360280758219	0.757350196541534	NA	NA	NA	NA	NA	NA	TRUE
2	1	3	3	68.7967145790554	1	0	2	1	0	169	0	1	0.631574545852652	0.0759252748320226	NA	NA	NA	NA	-1.49839467130391	-1.8664362732945	0.39360280758219	0.757350196541534	NA	NA	NA	NA	NA	NA	TRUE
1	0	NA	3	64.9856262833676	1	0	2	0	1	169	1	1	-2.30080288930587	1.60328882882732	0.0967982739550645	-0.363283490984491	NA	NA	1.38381154938067	1.72370879357198	-0.363503769355316	1.31768592231257	NA	NA	NA	NA	NA	-0.380191460603278	FALSE
2	0	3	5	66.7926078028748	0	0	2	0	0	169	0	0	-1.42853519643549	-0.0149966539799578	0.159913501939628	-0.984416935038339	NA	NA	0.720467054343767	0.578400824276161	0.39360280758219	0.757350196541534	NA	NA	NA	NA	NA	-0.903958016833844	FALSE
2	1	2	3	61.9301848049281	0	0	2	0	0	169	0	0	-1.86514575000214	0.378569773332445	0.156967218387056	0.247497363872681	NA	NA	0.720467054343767	0.578400824276161	0.39360280758219	0.757350196541534	NA	NA	NA	NA	NA	0.235331305574493	FALSE
1	0	3	3	68.3039014373717	0	0	2	0	0	172	1	0	-1.84280482810799	-0.714022585665022	-1.49149201206765	-2.37520588689527	NA	NA	-0.66537251489395	-0.534170173007984	-0.363503769355316	-0.699435181511888	NA	NA	NA	NA	NA	-1.87857053034968	TRUE
2	0	3	2	61.9958932238193	NA	NA	2	0	1	172	0	NA	-0.0549817793930033	-1.70751925044322	-1.0603982609328	-1.62314656936711	NA	NA	NA	NA	NA	-1.42679367384164	NA	NA	NA	NA	NA	NA	TRUE
1	1	4	1	75.3018480492813	NA	NA	2	0	0	172	1	NA	-0.593338471072471	-0.778079344517114	-0.991399620282871	-0.925265918604027	NA	NA	NA	NA	NA	-0.699435181511888	NA	NA	NA	NA	NA	NA	TRUE
1	0	3	4	68.4681724845996	NA	NA	2	1	0	173	1	NA	1.32029977511157	-1.05849058348233	-1.22141790304345	0.747271673402246	0.281082996248923	0.496313998486559	NA	NA	NA	-0.699435181511888	2.17833753595959	1.01866209840363	0.984593786315652	0.218597824896221	2.66071277197911	NA	TRUE
2	0	2	2	65.5770020533881	0	0	2	1	1	173	0	0	0.964226543090245	0.043701345337087	-1.44869598573274	0.650425155263899	-2.34315310064513	0.866581970992738	0.720467054343767	0.578400824276161	0.39360280758219	-1.42679367384164	2.70168237032906	2.20207997070361	2.35443447920835	-1.14412813801019	2.56475951788283	0.769823619292495	TRUE
2	1	2	2	71.8193018480493	NA	NA	2	1	0	173	0	NA	1.26242314862959	-0.218690440643438	-0.664649517249741	0.843356701278693	0.626823515100853	0.825751509589748	NA	NA	NA	0.757350196541534	3.3664140632102	1.82844088605026	1.79550171577646	0.663088836319089	3.42792171184786	NA	TRUE
1	1	3	3	63.1129363449692	NA	NA	2	1	0	144	1	NA	-2.90310993951466	1.68465639719407	0.350384976035241	-2.35004888926436	NA	NA	NA	NA	NA	-0.699435181511888	NA	NA	NA	NA	NA	NA	TRUE
2	1	6	6	65.905544147844	0	0	2	1	0	144	0	0	0.813461244837969	0.45532922203607	NA	NA	NA	NA	0.720467054343767	0.578400824276161	0.39360280758219	0.757350196541534	NA	NA	NA	NA	NA	NA	FALSE
1	1	5	5	71.4907597535934	1	0	2	0	1	7	1	1	0.34297075130965	-0.267170138507075	-0.232213613058235	0.317902920654465	-0.758128722778615	-0.0976453905287121	1.38381154938067	1.72370879357198	-0.363503769355316	1.31768592231257	0.273144251526736	2.02348513764146	2.05888015602897	-0.28311269526686	-2.13597955421235	0.460710593951198	TRUE
1	0	5	3	62.0944558521561	0	0	2	0	0	7	1	0	-1.78736696768544	0.76216131088694	-0.152126069240385	-1.45707318018442	-0.67126916153669	-1.46629089893771	-0.66537251489395	-0.534170173007984	-0.363503769355316	-0.699435181511888	-4.09448341479047	-0.545842122060511	-0.487585674425827	-0.358379768734445	-4.9868011414208	-1.19693871567806	TRUE
2	0	6	6	68.0082135523614	NA	NA	2	1	0	7	0	NA	0.0205593896409139	1.47849349541941	0.93607182499755	0.609061561038424	0.486453136085725	0.596070920504108	NA	NA	NA	0.757350196541534	3.04203315807735	1.29176899692827	1.21743346285705	0.638148419059513	2.24703230444472	NA	TRUE
2	1	3	3	61.2731006160164	0	0	2	1	0	7	0	0	-0.0909724340107926	-0.829692098500116	0.159913501939628	-0.983090226246016	0.196426048148728	-1.46028399157935	0.720467054343767	0.578400824276161	0.39360280758219	0.757350196541534	-3.11691065174162	-2.36570625756178	-2.41081950816122	0.165170100241669	-2.99870020784491	-0.867497717361195	TRUE
2	1	5	3	62.7843942505133	1	0	2	0	1	174	0	1	-0.439814633591567	-0.86467325726358	-0.178098248856408	-0.881923769429657	-2.82393336311121	-1.31928053020338	-1.49839467130391	-1.8664362732945	0.39360280758219	-1.42679367384164	-1.68065603197583	-1.10186272012855	-0.897682746114839	-1.71671741978125	-1.69746738594618	-0.825630848878899	TRUE
1	1	5	3	60.0903490759754	NA	NA	2	1	0	164	1	NA	0.158146822031959	-0.29236204260442	-0.909307343705311	-0.116439988586795	NA	NA	NA	NA	NA	-0.699435181511888	NA	NA	NA	NA	NA	NA	TRUE
2	1	2	3	62.9486652977413	NA	NA	2	1	0	164	0	NA	-1.2736029946617	-0.401057306645636	-0.779004814041689	-1.31297156090385	NA	NA	NA	NA	NA	0.757350196541534	NA	NA	NA	NA	NA	NA	FALSE
1	0	2	3	69.3552361396304	1	0	2	1	0	159	1	1	-0.856701722387237	1.43153085750143	0.742583079191235	-0.153110432318079	NA	NA	1.38381154938067	1.72370879357198	-0.363503769355316	-0.699435181511888	NA	NA	NA	NA	NA	-0.0211890937970724	TRUE
2	0	2	1	74.1848049281314	0	1	2	0	1	159	0	1	-0.490333329006331	-1.97057447051705	0.160469398987025	-0.0885003970796048	NA	NA	-1.49839467130391	0.578400824276161	-2.7427243258505	-1.42679367384164	NA	NA	NA	NA	NA	0.112433984632428	FALSE
1	1	2	2	67.367	NA	NA	2	1	0	159	1	NA	0.389507631186703	-0.919331861587333	-0.488817586849115	0.585096624903918	NA	NA	NA	NA	NA	-0.699435181511888	NA	NA	NA	NA	NA	NA	FALSE
2	1	NA	3	69.223819301848	NA	NA	2	1	0	159	0	NA	0.00896857913631356	-0.859446912883869	0.160469398987025	-0.0103131846755215	NA	NA	NA	NA	NA	0.757350196541534	NA	NA	NA	NA	NA	NA	TRUE
1	0	3	3	71.6221765913758	1	0	2	1	0	33	1	1	0.810702705609341	0.130295258083553	0.353402247745944	0.345651268999947	NA	NA	1.38381154938067	1.72370879357198	-0.363503769355316	-0.699435181511888	NA	NA	NA	NA	NA	0.329790800026521	TRUE
2	0	5	5	62.3572895277207	NA	NA	2	0	0	33	0	NA	-0.144210290108847	-1.1087871858984	-0.794964590923983	0.641554249723373	-1.13130617679007	1.15025714492226	NA	NA	NA	0.757350196541534	3.9152471969551	2.21288258618922	2.35443447920835	-1.10092858099734	3.8094774075256	NA	TRUE
1	1	3	3	66.4312114989733	0	0	2	1	1	33	1	0	0.950525017929525	-0.300346123167537	-0.60449311682837	0.843356701278693	-0.108536724167942	1.14431431282131	-0.66537251489395	-0.534170173007984	-0.363503769355316	1.31768592231257	4.02899373295277	2.35519862408745	2.35443447920835	0.12163918709992	3.79939246364818	1.0370697761515	TRUE
2	0	3	5	64.9856262833676	1	0	2	1	1	33	0	1	-0.439993324655313	-0.185427250204361	-0.928284392298308	-1.86441941912488	0.6346007432938	-1.49965829000451	-1.49839467130391	-1.8664362732945	0.39360280758219	-1.42679367384164	-3.01465401675964	-2.29723286571343	-2.39034155075849	0.598993561541192	-2.99870020784491	-1.78672693987062	TRUE
1	0	5	5	69.7494866529774	0	0	2	1	1	112	1	0	-0.137688004951591	0.501715631639361	0.834060949034132	0.071967066643939	NA	NA	-0.66537251489395	-0.534170173007984	-0.363503769355316	1.31768592231257	NA	NA	NA	NA	NA	0.285220647039401	TRUE
2	1	3	5	62.2915811088296	0	0	2	1	1	112	0	0	0.607756550396094	1.35254519846724	0.742583079191235	0.498813007768052	NA	NA	0.720467054343767	0.578400824276161	0.39360280758219	-1.42679367384164	NA	NA	NA	NA	NA	0.727956750810199	TRUE
1	1	5	4	64.6570841889117	1	0	2	0	0	112	1	1	0.218258328443071	0.208051971329427	-0.826273516334889	-0.806233350881686	NA	NA	1.38381154938067	1.72370879357198	-0.363503769355316	-0.699435181511888	NA	NA	NA	NA	NA	-0.859387863846725	TRUE
2	0	2	4	67.367	NA	NA	2	0	1	112	0	NA	-1.25370083882697	0.822334373747749	0.404571328395198	-0.0858551252064819	NA	NA	NA	NA	NA	-1.42679367384164	NA	NA	NA	NA	NA	NA	FALSE
1	0	6	5	69.2566735112936	1	0	2	1	0	112	1	1	0.766527604288088	1.31414286942707	NA	NA	NA	NA	1.38381154938067	1.72370879357198	-0.363503769355316	-0.699435181511888	NA	NA	NA	NA	NA	NA	TRUE
2	1	6	3	64.9856262833676	1	1	2	1	1	112	0	1	1.15640840343515	-1.87680810665793	NA	NA	NA	NA	-1.49839467130391	-1.8664362732945	-2.7427243258505	-1.42679367384164	NA	NA	NA	NA	NA	NA	TRUE
1	0	4	3	65.1827515400411	1	0	2	0	0	182	1	1	-1.1398796094554	0.457381020809402	NA	NA	NA	NA	1.38381154938067	1.72370879357198	-0.363503769355316	-0.699435181511888	NA	NA	NA	NA	NA	NA	TRUE
1	1	3	4	62.9815195071869	0	0	2	0	0	117	1	0	0.728109195198621	-2.59779040725542	-0.734795646491992	0.843356701278693	NA	NA	-0.66537251489395	-0.534170173007984	-0.363503769355316	-0.699435181511888	NA	NA	NA	NA	NA	1.0370697761515	FALSE
2	1	2	3	61.3716632443532	0	0	2	1	1	117	0	0	0.546870320785812	-0.658267450708294	-0.829219799887462	0.620477274496629	NA	NA	0.720467054343767	0.578400824276161	0.39360280758219	-1.42679367384164	NA	NA	NA	NA	NA	0.861579829239699	TRUE
1	0	2	3	67.8439425051335	0	0	2	0	1	103	1	0	-2.23750035534906	0.132434262635499	-0.752625206492669	-3.18921467164952	NA	NA	-0.66537251489395	-0.534170173007984	-0.363503769355316	1.31768592231257	NA	NA	NA	NA	NA	-2.98401545725833	TRUE
2	0	3	5	65.7741273100616	0	0	2	0	1	103	0	0	-1.3880060726899	1.90304368290387	0.834060949034132	-0.575302651011389	NA	NA	0.720467054343767	0.578400824276161	0.39360280758219	-1.42679367384164	NA	NA	NA	NA	NA	-0.503088781545343	TRUE
2	0	3	3	72.9363449691992	1	0	2	0	0	103	0	1	-1.82001723441797	0.0258747901713991	-0.232213613058235	-0.0405280241614201	NA	NA	-1.49839467130391	-1.8664362732945	0.39360280758219	0.757350196541534	NA	NA	NA	NA	NA	0.0206777746852237	TRUE
1	1	3	3	66.3326488706365	NA	NA	2	1	0	103	1	NA	-0.805243796188352	-0.760207579974704	0.251391371782525	-1.01373964315629	NA	NA	NA	NA	NA	-0.699435181511888	NA	NA	NA	NA	NA	NA	TRUE
2	1	3	3	73.3634496919918	NA	NA	2	0	0	103	0	NA	-0.202809847352906	-1.65010341685094	-2.42699485858218	-1.19540872900783	NA	NA	NA	NA	NA	0.757350196541534	NA	NA	NA	NA	NA	NA	FALSE
1	0	2	5	67.8767967145791	NA	NA	2	0	0	71	1	NA	-1.37264238598297	0.330567874470323	-0.823883054092578	-1.22309964886698	-0.589903378941722	-1.54299640878338	NA	NA	NA	-0.699435181511888	-3.20197271966378	-2.46875821607618	-2.46214155489616	-0.247937068395844	-2.98861526396749	NA	TRUE
2	0	2	2	62.9486652977413	0	0	2	0	0	71	0	0	-0.171746635977006	0.0648958508430322	-0.664649517249741	0.143848817444627	-1.53100440277054	NA	0.720467054343767	0.578400824276161	0.39360280758219	0.757350196541534	NA	-1.22072899934776	-1.16568761647433	-0.577146993098087	NA	0.0625446431675194	TRUE
1	1	4	3	67.9753593429158	0	0	2	0	0	71	1	0	0.0705571591098298	-0.543060463587773	-0.829219799887462	-0.213202806040493	-0.249253356355476	NA	-0.66537251489395	-0.534170173007984	-0.363503769355316	-0.699435181511888	NA	-2.61327744596837	-2.56959086331566	-0.250958085143665	NA	-0.246568382173777	TRUE
2	1	6	3	62.9815195071869	NA	NA	2	0	1	71	0	NA	-0.111508230939233	-0.243218403732602	-2.59800437519553	-1.94787986463287	-1.75550091826537	-2.43103598614063	NA	NA	NA	-1.42679367384164	-6.05859637672115	-3.27783334825964	-3.1731324245262	-1.39616096965988	-4.81876572821968	NA	TRUE
1	0	3	5	67.1540041067762	0	0	2	0	0	165	1	0	-1.94984997506898	-0.355622952207872	-0.232213613058235	-0.999783963165942	NA	NA	-0.66537251489395	-0.534170173007984	-0.363503769355316	-0.699435181511888	NA	NA	NA	NA	NA	-0.81220180688664	TRUE
2	1	2	1	70.3080082135524	1	0	2	1	1	165	0	1	0.224855719789904	0.880744258907449	1.41967680983831	0.220234899583441	NA	NA	-1.49839467130391	-1.8664362732945	0.39360280758219	-1.42679367384164	NA	NA	NA	NA	NA	0.19616772159702	TRUE
1	0	3	3	63.605749486653	0	0	2	0	0	111	1	0	-1.37053167132685	-1.66332506532833	-2.81919296173817	-1.51131416753859	NA	NA	-0.66537251489395	-0.534170173007984	-0.363503769355316	-0.699435181511888	NA	NA	NA	NA	NA	-1.7421567868835	FALSE
2	0	5	5	74.1848049281314	1	1	2	1	1	111	0	1	0.552387399243069	-0.00819952280326018	0.834060949034132	0.646328258353347	NA	NA	-1.49839467130391	-1.8664362732945	-2.7427243258505	-1.42679367384164	NA	NA	NA	NA	NA	0.769823619292495	TRUE
1	0	1	2	71.1950718685832	1	0	2	1	0	107	1	1	-0.756582018176386	0.722530036058455	-0.909307343705311	0.524392246620182	-0.0100817760035848	-0.050166730090037	1.38381154938067	1.72370879357198	-0.363503769355316	-0.699435181511888	-0.219659963178764	1.83022442217889	1.84148389354918	-0.104953901560314	-0.770468575053494	0.727956750810199	TRUE
2	1	2	5	72.1149897330596	0	0	2	1	1	107	0	0	1.04617222892846	0.452860106924887	-0.133220008805519	0.843356701278693	1.00658439995733	0.995345846725302	0.720467054343767	0.578400824276161	0.39360280758219	-1.42679367384164	4.13811160200963	2.49088433052326	2.35443447920835	1.11651149710858	2.62902954045494	1.0370697761515	TRUE
1	0	2	3	63.7043121149897	0	0	2	0	1	98	1	0	-0.742880493015665	1.06657750456308	NA	NA	0.572413160925181	-0.411128744618172	-0.66537251489395	-0.534170173007984	-0.363503769355316	1.31768592231257	-0.703682281139218	0.957418747219815	0.89179740210259	0.547013827356223	-1.93074655436932	NA	TRUE
2	0	6	6	68.7310061601643	1	0	2	1	0	98	0	1	0.750337401944906	1.24693778116867	0.742583079191235	0.843356701278693	-0.0539718675533679	0.838565939115811	-1.49839467130391	-1.8664362732945	0.39360280758219	0.757350196541534	3.66047546135617	2.33010650651871	2.35443447920835	0.101591622137986	1.68041349667878	1.0370697761515	TRUE
2	1	4	4	75.5318275154004	NA	NA	2	0	1	98	0	NA	-0.663693346406082	1.15070230219836	1.41967680983831	0.129658249050068	1.68198743898481	-0.140762636620931	NA	NA	NA	-1.42679367384164	0.347726698117782	-0.328228286615363	-0.484430106793074	1.38033812909787	1.52890355633914	NA	TRUE
1	1	5	6	61.305954825462	0	1	2	1	0	98	1	1	0.369798349894517	1.30682272987213	0.258978094350474	0.192587043901156	-0.597101266299827	0.170353321379674	1.38381154938067	-0.534170173007984	2.53298658328546	-0.699435181511888	1.57595990158343	0.0690194262984822	0.100183703954064	-0.49839844252233	2.66071277197911	0.418843725468902	TRUE
1	0	3	5	65.741273100616	0	1	2	0	0	148	1	1	0.0220364632033185	1.29446593078166	-0.133220008805519	0.036298034652595	-1.48033112868742	NA	1.38381154938067	-0.534170173007984	2.53298658328546	-0.699435181511888	NA	-1.55821787239366	-1.4785413779848	-0.746855816189907	NA	-0.0319148512845081	TRUE
2	0	3	3	68.4024640657084	1	0	2	1	0	148	0	1	-0.196339354632734	-0.168882860763437	0.159913501939628	0.135373211270134	0.169802086265251	0.567045891421126	-1.49839467130391	-1.8664362732945	0.39360280758219	0.757350196541534	2.1080224560376	1.57571537556051	1.54326541768603	0.430865808596052	2.28237154414968	0.418843725468902	TRUE
1	0	5	5	69.8151950718686	NA	NA	2	0	1	78	1	NA	-2.32103309654391	0.70198824802613	-0.779004814041689	0.11704656361203	-0.626258284972393	-0.124203822950642	NA	NA	NA	1.31768592231257	0.73928072044358	1.40069438988894	1.50107137397691	-0.74496762093123	-0.0234566028643214	NA	TRUE
2	0	5	5	75.0718685831622	0	0	2	0	1	78	0	0	-0.412987035006701	0.709319611115627	1.41967680983831	0.322547605793623	1.50765069577191	0.539558873477317	0.720467054343767	0.578400824276161	0.39360280758219	-1.42679367384164	2.80200038889752	1.40510566371342	1.24144684763977	1.45519631366084	1.87190554446361	0.460710593951198	TRUE
1	1	6	6	64.9856262833676	0	0	2	1	1	78	1	0	0.24009250787017	0.116796718983379	0.93607182499755	0.843356701278693	0.93794586168643	-0.116160867264724	-0.66537251489395	-0.534170173007984	-0.363503769355316	1.31768592231257	0.837517944460374	0.478344750779555	0.411423865786653	0.846140658778764	1.07118210605848	1.0370697761515	TRUE
1	0	5	5	69.8480492813142	0	0	2	1	0	78	1	0	0.0622458137797051	0.571488264322118	0.834060949034132	-0.24207050948079	0.674835867550513	-0.156925378336271	-0.66537251489395	-0.534170173007984	-0.363503769355316	-0.699435181511888	0.575059550730778	0.236640121458496	0.174400382041682	0.428978329510844	0.354884624965106	0.109730700127605	TRUE
2	0	5	6	74.0533880903491	0	0	2	1	0	78	0	0	-1.2102862772261	2.25688040607462	-0.858138263056057	-1.26218182780342	0.768364886465635	-1.22114306710646	0.720467054343767	0.578400824276161	0.39360280758219	0.757350196541534	-2.15608260884096	-2.03613482557541	-2.09382859695703	0.689684628099688	0.198317356477502	-1.21036775767032	TRUE
2	1	5	3	66.135523613963	0	0	2	1	1	78	0	0	-0.317086026754446	-0.154530695810912	0.93607182499755	0.345670970691848	0.0507004923653967	0.0387963590723672	0.720467054343767	0.578400824276161	0.39360280758219	-1.42679367384164	0.728303827620894	0.769462320757787	0.765539571717209	0.0983945102061386	1.43295030224286	0.368954384003993	TRUE
1	0	NA	3	70.340862422998	NA	NA	2	0	1	30	1	NA	-0.198450069288853	1.82501007903521	NA	NA	NA	NA	NA	NA	NA	1.31768592231257	NA	NA	NA	NA	NA	NA	FALSE
1	1	6	5	64.3613963039014	0	0	2	NA	1	75	1	0	0.887401175036462	0.491262435965061	0.742583079191235	0.843356701278693	NA	NA	-0.66537251489395	-0.534170173007984	-0.363503769355316	1.31768592231257	NA	NA	NA	NA	NA	NA	FALSE
1	0	6	6	66.8911704312115	0	0	2	1	1	91	1	0	0.872924926676572	-1.36318366778125	0.93607182499755	0.843356701278693	NA	NA	-0.66537251489395	-0.534170173007984	-0.363503769355316	1.31768592231257	NA	NA	NA	NA	NA	1.0370697761515	TRUE
2	0	6	5	64.7227926078029	NA	NA	2	1	0	91	0	NA	-1.44359329345201	0.0697048788848926	0.93607182499755	-0.523464932016174	NA	NA	NA	NA	NA	0.757350196541534	NA	NA	NA	NA	NA	NA	TRUE
2	0	2	3	67.8439425051335	1	0	2	0	0	91	0	1	-1.15612160423567	0.26089367110074	-1.47500460512363	-0.873797974521799	NA	NA	-1.49839467130391	-1.8664362732945	0.39360280758219	0.757350196541534	NA	NA	NA	NA	NA	-0.639415144479667	TRUE
1	1	6	5	63.3429158110883	0	0	2	1	1	91	1	0	-0.868637501127581	-0.570475365040848	1.41967680983831	-1.10288817829998	NA	NA	-0.66537251489395	-0.534170173007984	-0.363503769355316	1.31768592231257	NA	NA	NA	NA	NA	-0.683985297466786	FALSE
1	0	5	3	64.8213552361396	0	0	2	1	1	127	1	0	0.963578718517736	-2.27522555841408	0.433489791563794	0.843356701278693	NA	NA	-0.66537251489395	-0.534170173007984	-0.363503769355316	1.31768592231257	NA	NA	NA	NA	NA	1.0370697761515	TRUE
2	1	2	3	64.3285420944559	0	1	2	1	1	127	0	1	0.166025679045016	0.88939177356387	1.41967680983831	0.229895930487318	NA	NA	-1.49839467130391	0.578400824276161	-2.7427243258505	-1.42679367384164	NA	NA	NA	NA	NA	0.327087515521697	FALSE
2	0	6	3	66.0369609856263	0	0	2	0	0	127	0	0	-0.609401774788992	-1.65381270128499	-1.25033636621205	0.196445184865288	NA	NA	0.720467054343767	0.578400824276161	0.39360280758219	0.757350196541534	NA	NA	NA	NA	NA	0.19616772159702	TRUE
1	0	3	3	73.7248459958932	0	0	2	1	0	127	1	0	-0.374565892563591	0.478617522717239	0.156967218387056	0.32542767643537	NA	NA	-0.66537251489395	-0.534170173007984	-0.363503769355316	-0.699435181511888	NA	NA	NA	NA	NA	0.368954384003993	TRUE
1	0	5	3	78.1273100616016	0	NA	2	1	1	131	1	NA	-1.37118222925301	0.160383396001373	0.742583079191235	-2.92785269226614	-1.34757010644245	-1.92244717846059	NA	-0.534170173007984	NA	1.31768592231257	-4.18165904860418	-3.34408558502793	-3.30255610414207	-0.494259621837726	-3.47299468977061	NA	TRUE
2	1	3	3	72.1806981519507	NA	NA	2	1	0	131	0	NA	-1.46189421045131	1.99639273042515	1.41967680983831	-1.38070674587922	-0.0455595339965247	-1.13776932969863	NA	NA	NA	0.757350196541534	-1.94563598126672	-1.15451559771563	-1.1598315972485	0.235556652697129	-1.93761703039842	NA	TRUE
1	0	3	5	64.7227926078029	0	1	2	1	1	132	1	1	0.964226543090245	0.043701345337087	NA	NA	NA	NA	1.38381154938067	-0.534170173007984	2.53298658328546	1.31768592231257	NA	NA	NA	NA	NA	NA	TRUE
2	0	3	3	63.1129363449692	0	0	2	1	0	132	0	0	0.462813920291481	0.926466727502558	NA	NA	NA	NA	0.720467054343767	0.578400824276161	0.39360280758219	0.757350196541534	NA	NA	NA	NA	NA	NA	TRUE
1	1	NA	3	77.1745379876797	1	0	2	NA	0	163	1	1	0.856101083239675	0.379476619121249	1.41967680983831	0.750662836701149	NA	NA	1.38381154938067	1.72370879357198	-0.363503769355316	-0.699435181511888	NA	NA	NA	NA	NA	NA	TRUE
1	0	5	6	68.6981519507187	0	0	2	NA	0	163	1	0	0.0357961777211801	0.714545955495338	-0.232284601216365	0.537219671375571	NA	NA	-0.66537251489395	-0.534170173007984	-0.363503769355316	-0.699435181511888	NA	NA	NA	NA	NA	NA	TRUE
2	1	6	5	72.3778234086242	0	0	2	NA	1	163	0	0	-0.709648377626505	-0.136283611332542	0.258978094350474	0.209143337926436	NA	NA	0.720467054343767	0.578400824276161	0.39360280758219	-1.42679367384164	NA	NA	NA	NA	NA	NA	TRUE
2	0	2	3	63.5400410677618	1	0	2	0	1	163	0	1	-1.97226600315271	1.67477993674934	-0.425702358864551	-3.10043040223849	NA	NA	-1.49839467130391	-1.8664362732945	0.39360280758219	-1.42679367384164	NA	NA	NA	NA	NA	-2.58584950647465	FALSE
1	0	3	3	71.4250513347023	0	0	2	NA	0	146	1	0	-0.744406625661512	-3.0213125573303	-1.18716269407998	0.378176965345288	NA	NA	-0.66537251489395	-0.534170173007984	-0.363503769355316	-0.699435181511888	NA	NA	NA	NA	NA	NA	TRUE
2	1	5	5	61.7659137577002	NA	NA	2	NA	0	146	0	NA	0.443038663083417	-1.10545322140031	-0.120888131987609	-0.393022369437692	NA	NA	NA	NA	NA	0.757350196541534	NA	NA	NA	NA	NA	NA	FALSE
1	1	3	3	62.4887063655031	0	0	2	0	0	110	1	0	0.879522318023405	-0.69049138020323	0.433489791563794	0.843356701278693	-0.140638466062316	-0.0825847316498802	-0.66537251489395	-0.534170173007984	-0.363503769355316	-0.699435181511888	-0.0167776078137006	0.206744972542792	0.220798574148213	-0.0534100146626556	0.948570876439731	1.0370697761515	TRUE
1	0	5	5	64.788501026694	0	0	2	1	0	3	1	0	0.314032438068664	0.15272993291237	NA	NA	0.333796758530311	0.675628422881941	-0.66537251489395	-0.534170173007984	-0.363503769355316	-0.699435181511888	2.45381034214023	1.71336878806817	1.68130862158209	0.488923233979601	2.56154505003451	NA	TRUE
1	0	4	3	61.1745379876797	0	0	2	0	1	129	1	0	-0.578989121339243	1.88489502773868	0.350384976035241	-0.515945958172409	-0.379339294907525	-0.999501936730271	-0.66537251489395	-0.534170173007984	-0.363503769355316	1.31768592231257	-1.22254351691346	-1.17769296799336	-1.16143512719522	-0.217132293119064	-1.75076785035382	-0.369465703115843	TRUE
2	0	2	3	66.1683778234086	NA	NA	2	1	1	129	0	NA	-0.993586804415047	1.50796019564581	1.41967680983831	-0.500864570479134	-0.245026272412573	-1.2242177174619	NA	NA	NA	-1.42679367384164	-1.91066609767704	-0.803452229404924	-0.753162746573924	-0.270057969176229	-2.62035898001548	NA	TRUE
1	0	6	4	67.367	NA	NA	2	NA	0	156	1	NA	1.01723391568747	0.872760178344332	-1.1672315506835	0.742455475501033	1.34586773784339	0.374586401998541	NA	NA	NA	-0.699435181511888	2.26503799674845	0.439088098284567	0.265959976944882	1.35789784339821	3.03905399980854	NA	TRUE
2	0	6	5	64.4928131416838	0	0	2	NA	1	156	0	0	0.36191949288146	0.125068913703842	0.742583079191235	0.445527906998149	0.582976782844863	0.791183088198932	0.720467054343767	0.578400824276161	0.39360280758219	-1.42679367384164	2.95277759749493	2.40129060309489	2.35443447920835	0.485920233206282	2.08400902033575	NA	TRUE
1	0	6	5	69.1252566735113	0	1	2	NA	0	156	1	1	0.988295602446483	1.29266024976378	1.41967680983831	0.843356701278693	1.08928094283284	1.24081756351588	1.38381154938067	-0.534170173007984	2.53298658328546	-0.699435181511888	4.5040134923428	2.46340338618167	2.35443447920835	1.09991576462542	4.18460416750671	NA	TRUE
2	0	3	5	74.4804928131417	1	0	2	1	1	157	0	1	-0.00114789115952435	0.761220479255974	-1.05684762040573	0.145973019093521	NA	NA	-1.49839467130391	-1.8664362732945	0.39360280758219	-1.42679367384164	NA	NA	NA	NA	NA	0.510599935416106	FALSE
1	0	5	3	76.0574948665298	1	1	2	1	0	157	1	1	-1.34006722544002	2.00466492514561	1.41967680983831	-0.415629768496401	NA	NA	1.38381154938067	1.72370879357198	2.53298658328546	-0.699435181511888	NA	NA	NA	NA	NA	0.0678638316453085	TRUE
2	0	3	6	66.2340862422998	NA	NA	2	0	0	157	0	NA	-0.5868679783523	0.703141211570389	1.41967680983831	-1.49972274415863	NA	NA	NA	NA	NA	0.757350196541534	NA	NA	NA	NA	NA	NA	TRUE
1	1	3	5	73.2977412731006	0	0	2	1	0	157	1	0	1.04617222892846	0.452860106924887	0.834060949034132	0.843356701278693	NA	NA	-0.66537251489395	-0.534170173007984	-0.363503769355316	-0.699435181511888	NA	NA	NA	NA	NA	1.0370697761515	TRUE
1	0	NA	3	67.367	NA	NA	2	1	0	28	1	NA	-0.837626082188765	1.01524164120286	0.93607182499755	0.357291982770204	NA	NA	NA	NA	NA	-0.699435181511888	NA	NA	NA	NA	NA	NA	TRUE
2	0	NA	3	67.367	NA	NA	2	0	NA	28	0	NA	-1.38865389726241	-0.415883220847295	-1.1672315506835	-0.700653780882061	-0.765334529479302	-1.37832399462081	NA	NA	NA	NA	-2.42236544964484	-2.53203268356494	-2.4834311148427	-0.47065471233631	-2.14606449808977	NA	TRUE
1	0	3	5	62.258726899384	0	0	2	0	1	28	1	0	-0.561641618602857	-0.872945451984042	0.258978094350474	-0.714375848810298	0.396001390518704	-0.687900375661448	-0.66537251489395	-0.534170173007984	-0.363503769355316	1.31768592231257	-1.53158615677961	0.235029404770323	0.192844637183681	0.226874835982942	-2.99548573999659	-0.46392519756787	TRUE
1	1	2	2	65.4127310061602	0	1	2	0	1	169	1	1	-2.26643866859005	0.552334334054944	0.258978094350474	-0.159977137458362	NA	NA	1.38381154938067	-0.534170173007984	2.53298658328546	1.31768592231257	NA	NA	NA	NA	NA	-0.0211890937970724	FALSE
1	0	3	3	65.4127310061602	0	0	2	1	NA	179	1	0	0.575808634026798	-1.07816752212774	0.258978094350474	0.209175078807639	NA	NA	-0.66537251489395	-0.534170173007984	-0.363503769355316	NA	NA	NA	NA	NA	NA	0.327087515521697	TRUE
2	0	2	3	71.6878850102669	NA	NA	2	0	1	179	0	NA	-0.409021284261834	0.24844966623165	0.433489791563794	-0.193432871559698	NA	NA	NA	NA	NA	-1.42679367384164	NA	NA	NA	NA	NA	NA	TRUE
1	1	3	3	63.2772073921971	1	0	2	1	1	179	1	1	1.03892701300911	-2.5387590844043	0.742583079191235	-0.760637839868592	NA	NA	1.38381154938067	1.72370879357198	-0.363503769355316	1.31768592231257	NA	NA	NA	NA	NA	-0.597548275997371	FALSE
2	1	5	6	61.1088295687885	0	0	2	0	1	179	0	0	0.833170526130155	-1.77082536942339	0.350384976035241	0.654577808824701	NA	NA	0.720467054343767	0.578400824276161	0.39360280758219	-1.42679367384164	NA	NA	NA	NA	NA	0.769823619292495	TRUE
1	0	3	5	75.2689938398357	NA	NA	2	0	0	166	1	NA	0.733499375029216	-1.1391942108409	-2.51497054782511	-1.51008941340455	NA	NA	NA	NA	NA	-0.699435181511888	NA	NA	NA	NA	NA	NA	TRUE
2	0	5	5	65.741273100616	0	0	2	0	0	166	0	0	0.882280857252033	-0.365457416250713	1.41967680983831	0.650425155263899	NA	NA	0.720467054343767	0.578400824276161	0.39360280758219	0.757350196541534	NA	NA	NA	NA	NA	0.769823619292495	FALSE
2	1	6	2	63.3100616016427	NA	NA	2	0	NA	166	0	NA	-2.39062743215714	0.0123762510712256	-1.55158996834151	-1.64380567322405	NA	NA	NA	NA	NA	NA	NA	NA	NA	NA	NA	NA	FALSE
1	0	3	4	77.0431211498973	0	0	2	1	1	166	1	0	-0.159792046424857	-0.00890546021333355	-0.488817586849115	-1.44714932777292	NA	NA	-0.66537251489395	-0.534170173007984	-0.363503769355316	1.31768592231257	NA	NA	NA	NA	NA	-1.34939740510947	TRUE
2	0	6	6	62.3901437371663	NA	NA	2	0	0	166	0	NA	0.000962823496595183	-1.23267246054268	0.834060949034132	-0.72171868212124	NA	NA	NA	NA	NA	0.757350196541534	NA	NA	NA	NA	NA	NA	FALSE
1	0	3	2	67.8767967145791	NA	NA	2	1	1	54	1	NA	-0.297106883416094	-1.77880894307163	-0.232213613058235	-1.15031435990218	-0.0739540780005643	-1.45988702482397	NA	NA	NA	1.31768592231257	-2.34880660300693	-2.35788325985002	-2.38173446973317	0.266634609458558	-1.5556197943882	NA	TRUE
2	0	5	6	69.1581108829569	0	0	2	0	1	54	0	0	0.406094594202713	-1.05877869763967	-2.11439939035477	-0.000255568149863494	0.417001272128838	-2.0848103586523	0.720467054343767	0.578400824276161	0.39360280758219	-1.42679367384164	-4.15437355324968	-4.28997378154683	-4.37015115948577	0.291153696633006	-2.31595825822785	0.0598413586626962	TRUE
2	1	3	3	64.3613963039014	NA	NA	2	1	0	54	0	NA	0.232086752230452	-0.25642882867543	0.441862845878139	-0.444072544904278	0.269290065139843	-0.601921462808139	NA	NA	NA	0.757350196541534	0.215581956387091	-0.852787535410778	-0.878488367785346	0.263320463654182	0.73001138494622	NA	TRUE
2	0	5	5	65.8398357289528	0	0	2	0	0	183	0	0	-1.05311646216953	-0.931601454899195	-0.664720505407871	-0.540465333955868	0.758139321484836	-1.02416201969327	0.720467054343767	0.578400824276161	0.39360280758219	0.757350196541534	-1.25210648066671	-0.506081370462589	-0.576772733164549	0.729764206777731	-2.13597955421235	-0.461221913063047	TRUE
1	1	3	3	64.3285420944559	0	0	2	0	0	128	1	0	0.398863561762165	0.0783943899432057	0.350384976035241	0.843356701278693	-1.29900870233418	0.490517078977989	-0.66537251489395	-0.534170173007984	-0.363503769355316	-0.699435181511888	1.38345677593297	2.32114648889016	2.35443447920835	-0.521214943210907	1.15377679635802	1.0370697761515	TRUE
1	1	5	3	67.2197125256673	NA	NA	2	NA	1	183	1	NA	0.716278770919491	0.810118000372339	NA	NA	NA	NA	NA	NA	NA	1.31768592231257	NA	NA	NA	NA	NA	NA	TRUE
